# Supplementary material for: Insights into ageing rates comparison across tissues from recalibrating cerebellum DNA methylation clock
Source: GeroScience. 2023 Aug 19;46(1):39–56. doi: 10.1007/s11357-023-00871-w (PMC10828477; doi:10.1007/s11357-023-00871-w)
Supplement: Supplementary file 2 — (xlsx 490 KB) [file 11357_2023_871_MOESM2_ESM.xlsx]

## Sheet: CBL_age_associated_CpGs
Probe	CHR	MAPINFO	Pearson's r	P value	ageEstimate	Shared in MTG	Relation_to_Island	UCSC_RefGene_Name	UCSC_RefGene_Group
cg00049440	9	73026643	-0.232058	0.00747917	-0.000484081	FALSE	N_Shore	KLF9	Body
cg00087244	7	74042487	0.263733	0.00105408	0.000729791	FALSE	OpenSea
cg00088042	10	103892309	0.22111	0.00484111	0.000635819	TRUE	N_Shore	PPRC1	TSS1500
cg00222690	6	53516423	0.337816	1.75523e-06	0.000611052	FALSE	Island	KLHL31	Body
cg00252781	1	179334658	0.26029	0.00212688	0.000942991	TRUE	N_Shore	C1orf125;C1orf125	TSS1500;TSS200
cg00326464	6	10404084	0.206077	0.00964127	0.000409437	FALSE	N_Shore	TFAP2A;TFAP2A;TFAP2A	Body;Body;Body
cg00392914	16	83841513	0.297083	4.05991e-05	0.000554482	FALSE	Island	HSBP1	TSS200
cg00393193	5	176959146	-0.244041	0.000268804	-0.00052817	FALSE	S_Shore	FAM193B;FAM193B	Body;Body
cg00394316	7	22539822	0.31033	9.83934e-06	0.000811545	TRUE	Island	MGC87042;MGC87042;MGC87042;MGC87042	5'UTR;1stExon;1stExon;5'UTR
cg00407659	5	150538414	-0.111571	0.00250933	-0.000861462	FALSE	S_Shore	ANXA6;ANXA6	TSS1500;TSS1500
cg00474746	11	35684799	0.356144	2.11793e-09	0.00125574	TRUE	Island	TRIM44	1stExon
cg00533390	1	245028657	0.321533	1.72832e-05	0.00110093	FALSE	S_Shore	HNRNPU;HNRNPU	TSS1500;TSS1500
cg00540067	3	126074344	-0.234053	0.00346962	-0.00130992	FALSE	N_Shore	KLF15	5'UTR
cg00552868	20	60990649	0.231756	0.00233721	0.000724311	FALSE	N_Shore	C20orf151	Body
cg00563348	15	41184109	-0.24463	0.00185397	-0.00116819	FALSE	N_Shelf
cg00576075	1	85725654	0.21581	0.00222333	0.000619152	TRUE	S_Shore	C1orf52;C1orf52	TSS1500;TSS1500
cg00580230	5	57756537	0.17848	0.00563476	0.00025604	FALSE	Island	PLK2	TSS1500
cg00593900	19	10206746	0.316655	1.59913e-05	0.000351129	TRUE	Island	ANGPTL6	Body
cg00734683	3	51982603	-0.293577	1.00076e-07	-0.000603151	FALSE	OpenSea	PARP3;PARP3	3'UTR;3'UTR
cg00751156	15	41522898	0.211067	0.0077717	0.000247051	FALSE	Island	CHP;EXD1	TSS1500;TSS200
cg00791905	1	92950472	0.268417	0.00107177	0.000660686	FALSE	Island	GFI1;GFI1;GFI1	5'UTR;5'UTR;TSS1500
cg00823526	1	207976495	-0.245698	0.00473842	-0.00166067	FALSE	OpenSea	MIR29B2;MIR29C	TSS1500;TSS1500
cg00863378	16	56549757	-0.174177	0.00183728	-0.00158267	FALSE	N_Shelf	BBS2	Body
cg00881372	16	780555	-0.24224	0.00263066	-0.000715579	FALSE	S_Shore	NARFL	Body
cg00940577	17	28803884	-0.18392	0.00628126	-0.00133978	FALSE	N_Shore	GOSR1;GOSR1;GOSR1	TSS1500;TSS1500;TSS1500
cg00963675	10	64572581	-0.18228	0.00272096	-0.000582536	FALSE	N_Shore	EGR2;EGR2;EGR2;EGR2	3'UTR;3'UTR;3'UTR;3'UTR
cg01104277	1	207977596	-0.203439	0.00164657	-0.0012231	FALSE	OpenSea
cg01122755	6	44281249	0.348244	4.72319e-09	0.000966099	TRUE	S_Shore	AARS2	TSS200
cg01180628	3	5023394	-0.271151	0.000110172	-0.00268423	FALSE	N_Shore	BHLHE40	Body
cg01196788	2	19561709	0.323756	5.75075e-10	0.0015514	TRUE	N_Shore
cg01259029	5	10564690	0.334947	3.75127e-07	0.000660243	TRUE	Island	ANKRD33B	1stExon
cg01429039	4	52918065	0.247087	0.000497194	0.000994797	TRUE	Island	SPATA18	Body
cg01436550	16	24781512	-0.0780032	0.00623639	-0.000849976	FALSE	OpenSea	TNRC6A	Body
cg01439669	5	73936053	0.19263	0.0064059	0.00034035	FALSE	Island	ENC1	5'UTR
cg01444487	19	34174967	-0.206199	0.0059673	-0.00141327	FALSE	N_Shore	CHST8;CHST8;CHST8	5'UTR;5'UTR;TSS1500
cg01457778	2	109158267	0.217547	0.00272794	0.00140576	FALSE	OpenSea
cg01504656	11	16627903	0.185467	0.00427946	0.000760221	TRUE	Island
cg01534416	19	51308546	0.319098	2.82129e-06	0.000837362	TRUE	S_Shore	C19orf48;C19orf48	TSS1500;TSS1500
cg01555253	7	2649853	-0.271505	0.000808408	-0.000466433	FALSE	OpenSea	IQCE;IQCE	3'UTR;3'UTR
cg01607258	19	13865805	-0.330211	1.16175e-06	-0.000648284	FALSE	N_Shelf	CCDC130	Body
cg01700290	16	48845230	0.248372	0.00237197	0.000674335	FALSE	Island
cg01774335	17	5288654	-0.242155	0.000497194	-0.0008908	FALSE	OpenSea	RABEP1;RABEP1	3'UTR;3'UTR
cg01795964	7	137532857	-0.156912	0.00576885	-0.00102771	FALSE	S_Shore	DGKI	TSS1500
cg01812045	2	220283739	0.294221	8.8063e-05	0.000864763	TRUE	Island	DES	1stExon
cg01912119	5	90471712	0.255625	0.0010194	0.0010936	FALSE	OpenSea
cg01968178	2	86565038	0.302934	1.13111e-07	0.00059441	FALSE	Island	REEP1;REEP1;REEP1;REEP1	Body;TSS1500;TSS1500;TSS1500
cg02005782	7	105857664	-0.252932	0.00389881	-0.00127154	FALSE	OpenSea
cg02058002	2	75185571	0.208964	0.00361951	0.000485032	FALSE	Island	POLE4	TSS1500
cg02106466	5	141339777	-0.137405	0.00522218	-0.000831874	FALSE	OpenSea	PCDH12	TSS1500
cg02114954	5	176243013	-0.236355	0.00424294	-0.00116583	FALSE	N_Shore	UNC5A	Body
cg02154585	8	41137578	0.251648	0.00673106	0.0026152	FALSE	OpenSea	SFRP1	Body
cg02251315	6	163275952	0.252718	0.00582193	0.000772234	FALSE	OpenSea	PACRG;PACRG;PACRG	Body;Body;Body
cg02317321	10	15131036	0.186882	0.00294011	0.000524181	FALSE	S_Shore	ACBD7	TSS1500
cg02375320	2	38978881	0.26273	0.00394818	0.000870604	TRUE	S_Shore	SFRS7	TSS1500
cg02385167	19	7565757	0.293681	2.93212e-05	0.000614899	TRUE	Island	C19orf45	Body
cg02400735	7	6391166	-0.118623	0.00747917	-0.000913689	FALSE	S_Shelf
cg02406092	19	39876337	-0.296672	1.79848e-05	-0.00125758	FALSE	OpenSea	PAF1	3'UTR
cg02442436	9	112402882	0.32513	3.75127e-07	0.000506138	FALSE	Island	PALM2;PALM2	TSS200;TSS200
cg02518161	2	69240400	0.255553	9.08603e-05	0.000568188	FALSE	Island	ANTXR1;ANTXR1;ANTXR1;ANTXR1;ANTXR1;ANTXR1	5'UTR;1stExon;5'UTR;1stExon;5'UTR;1stExon
cg02520768	11	66035485	-0.23182	0.00113824	-0.000674765	FALSE	N_Shore	RAB1B	TSS1500
cg02605173	19	7566312	0.343351	9.29836e-07	0.000866301	TRUE	Island	C19orf45	Body
cg02624770	7	28997137	0.221329	0.00392199	0.000789948	TRUE	Island	TRIL	1stExon
cg02662658	17	34257571	0.242074	0.00483404	0.000600138	TRUE	N_Shore	RDM1;RDM1;RDM1;RDM1;RDM1;RDM1;RDM1;RDM1;RDM1;RDM1;RDM1;RDM1;RDM1	TSS1500;Body;Body;TSS1500;Body;Body;TSS1500;Body;TSS1500;TSS1500;TSS1500;Body;Body
cg02692405	13	24153266	0.199556	0.0083539	0.000382973	FALSE	Island	TNFRSF19;TNFRSF19	TSS1500;5'UTR
cg02721182	6	28805254	0.41272	1.28077e-11	0.00147665	TRUE	N_Shore
cg02731774	17	45810615	0.241065	0.00178587	0.000411607	FALSE	Island	TBX21;TBX21	1stExon;5'UTR
cg02746869	10	17271929	0.245279	0.00218884	0.000451234	TRUE	Island	VIM	Body
cg02784202	4	3643475	0.243197	0.000387468	0.000900341	FALSE	N_Shore
cg02812207	4	119273827	0.287405	3.05588e-07	0.000574244	TRUE	Island	PRSS12	1stExon
cg02851062	11	122848983	0.275779	0.00286268	0.000850674	TRUE	S_Shore	BSX	Body
cg02875185	7	130788584	-0.195566	0.00859156	-0.000826467	FALSE	N_Shore	FLJ43663;FLJ43663	Body;Body
cg02903907	1	232941055	0.245793	0.00368355	0.000665296	FALSE	Island	KIAA1383	1stExon
cg03013329	18	22006989	0.244261	3.05905e-06	0.000990961	TRUE	Island	IMPACT	Body
cg03020208	12	50354962	0.394798	3.97624e-11	0.00130828	TRUE	Island	AQP5	TSS1500
cg03143886	18	22006473	0.29295	0.000423484	0.000465947	TRUE	Island	IMPACT	TSS200
cg03314644	14	31890001	0.277505	0.00077659	0.000688994	TRUE	Island
cg03320170	12	42982649	-0.256769	0.0052006	-0.000921767	FALSE	N_Shore	PRICKLE1	5'UTR
cg03391642	5	140250948	0.280352	0.000589208	0.000723036	TRUE	Island	PCDHA6;PCDHA2;PCDHA1;PCDHA9;PCDHA7;PCDHA1;PCDHA6;PCDHA5;PCDHA11;PCDHA11;PCDHA10;PCDHA3;PCDHA4;PCDHA10;PCDHA8	Body;Body;Body;Body;Body;Body;Body;Body;1stExon;1stExon;Body;Body;Body;Body;Body
cg03396557	17	45810410	0.210974	0.0063654	0.000493277	FALSE	N_Shore	TBX21	TSS200
cg03518058	3	124606583	0.246483	0.00401602	0.000553835	FALSE	Island	ITGB5	TSS1500
cg03553587	3	28616941	0.254957	0.000469159	0.000679846	FALSE	Island
cg03607117	3	53080440	0.271938	0.000251499	0.00048446	TRUE	Island	SFMBT1;SFMBT1;SFMBT1	TSS1500;TSS1500;TSS1500
cg03660500	1	197887649	0.201439	0.00444054	0.000370871	TRUE	Island	LHX9;LHX9	Body;Body
cg03664992	1	39957393	0.276789	3.49351e-07	0.000951049	TRUE	Island	BMP8A;BMP8A	1stExon;5'UTR
cg03702413	17	27051499	-0.212228	3.79749e-05	-0.000654523	FALSE	N_Shore	TLCD1;TLCD1	3'UTR;3'UTR
cg03742763	11	116700049	0.382753	1.6662e-09	0.00113844	FALSE	OpenSea	APOC3	TSS1500
cg03753670	1	6762231	0.162899	0.00484111	0.00124551	FALSE	S_Shore	DNAJC11	TSS1500
cg03838714	10	125996372	0.284194	0.00240788	0.000499999	FALSE	OpenSea
cg03925294	4	6247629	0.251809	0.00288585	0.000707331	TRUE	Island
cg03957108	2	63276545	0.242761	0.00772473	0.000523516	FALSE	Island	OTX1	TSS1500
cg03968755	4	85418816	0.273715	0.0037107	0.000567692	TRUE	Island	NKX6-1	1stExon
cg04044664	5	132150117	0.255087	0.00567958	0.000962827	TRUE	Island	ANKRD43	1stExon
cg04090392	15	83952774	0.262061	4.25099e-05	0.000639521	TRUE	Island	BNC1	Body
cg04099767	13	113529660	-0.125677	0.000687369	-0.000600073	FALSE	OpenSea	ATP11A;ATP11A	Body;Body
cg04157658	11	110243994	-0.228202	0.00267977	-0.000437297	FALSE	OpenSea
cg04234190	1	39568235	0.397839	4.63654e-09	0.00131728	FALSE	N_Shelf	MACF1	Body
cg04255207	11	45689077	-0.280062	1.11371e-05	-0.00104432	FALSE	S_Shore
cg04271792	6	28831393	0.387619	8.45824e-09	0.00109149	FALSE	N_Shore
cg04329455	9	137215364	-0.210572	0.00318856	-0.00201655	FALSE	N_Shore
cg04339860	16	69796075	0.263372	0.00541116	0.000653612	FALSE	OpenSea	WWP2;WWP2	TSS200;TSS200
cg04362096	11	123016010	-0.204434	0.00556452	-0.00136207	FALSE	OpenSea	ASAM	Body
cg04369903	2	100863404	-0.264266	0.0078424	-0.00121738	FALSE	OpenSea
cg04374006	19	33556395	0.320854	0.000108737	0.000988823	TRUE	Island	RHPN2	TSS1500
cg04427498	7	20830657	0.28701	0.000164227	0.000949902	TRUE	Island
cg04502490	16	30429711	0.246404	0.00514136	0.000957767	FALSE	Island	ZNF771;ZNF771	3'UTR;3'UTR
cg04511702	17	46036408	0.243011	0.00560249	0.000762171	FALSE	OpenSea	PRR15L	TSS1500
cg04648494	2	74228640	-0.214361	5.07249e-05	-0.000943322	FALSE	N_Shore
cg04659689	7	2903377	0.222336	0.00704535	0.000748117	FALSE	OpenSea
cg04710764	12	54378736	0.211606	0.00218602	0.000522869	TRUE	Island	HOXC10	TSS1500
cg04751761	16	2084192	-0.232737	0.00083859	-0.00150148	FALSE	N_Shelf	SLC9A3R2;SLC9A3R2	Body;Body
cg04792813	14	100070043	0.234954	0.000264452	0.000561717	TRUE	Island	CCDC85C	1stExon
cg04804321	8	40065870	0.229436	0.00288585	0.000858169	FALSE	OpenSea
cg04837533	12	26986864	0.232875	0.00150694	0.000720377	FALSE	S_Shore	ITPR2	TSS1500
cg04861640	6	28234605	-0.162678	0.00461041	-0.00100514	FALSE	N_Shore	ZNF187;ZNF187;ZNF187	TSS200;TSS200;TSS200
cg04863713	1	150521201	0.305024	1.30049e-05	0.000808351	FALSE	N_Shore	ADAMTSL4;ADAMTSL4	TSS1500;TSS1500
cg04880546	12	120868468	0.344666	1.14932e-08	0.00119149	TRUE	OpenSea
cg04972529	10	123919740	-0.168428	0.000932987	-0.000712187	FALSE	N_Shelf	TACC2;TACC2	Body;Body
cg05006304	11	111953944	-0.137326	0.00396567	-0.000615174	FALSE	N_Shelf	C11orf57;C11orf57;C11orf57	3'UTR;3'UTR;3'UTR
cg05009601	7	121944500	0.264571	1.10689e-06	0.000759075	TRUE	Island	FEZF1;FEZF1;FEZF1;FEZF1	1stExon;1stExon;5'UTR;5'UTR
cg05020257	5	151124112	-0.253965	0.000766062	-0.000578205	FALSE	OpenSea	ATOX1	3'UTR
cg05024939	4	113442251	0.267373	7.95002e-05	0.00061789	TRUE	N_Shore
cg05042706	1	48703955	0.297082	0.00247458	0.000528118	FALSE	OpenSea	SLC5A9;SLC5A9	Body;Body
cg05048043	3	188198457	-0.22032	5.82654e-05	-0.00118875	FALSE	OpenSea	LPP;LPP;LPP	Body;Body;Body
cg05213896	19	50393653	0.277229	4.86859e-05	0.000600638	TRUE	Island	IL4I1;IL4I1	Body;Body
cg05218976	19	37958522	0.296544	2.20829e-06	0.000749999	TRUE	N_Shore	ZNF570;ZNF569	TSS1500;TSS200
cg05247391	8	71581649	0.269898	0.00556452	0.000601664	FALSE	Island	XKR9;LACTB2;XKR9	5'UTR;TSS1500;1stExon
cg05256179	6	31658176	-0.287811	0.00232719	-0.000519735	FALSE	OpenSea	BAT5	Body
cg05331472	20	49455783	-0.185163	0.00704535	-0.000370781	FALSE	N_Shore	BCAS4;BCAS4;BCAS4	Body;Body;Body
cg05412990	2	20190169	0.412247	3.80913e-11	0.000892516	FALSE	Island	WDR35;WDR35	TSS1500;TSS1500
cg05460965	6	36645100	-0.212679	0.00139595	-0.00163648	TRUE	N_Shore	CDKN1A;CDKN1A	TSS1500;TSS1500
cg05465916	17	7819762	0.19296	0.00166416	0.000693989	FALSE	Island	LOC284023	TSS1500
cg05555455	3	148804550	0.227099	0.00556452	0.00043334	TRUE	Island	HLTF;HLTF	TSS1500;TSS1500
cg05666820	7	72848703	0.250706	0.00439413	0.00172359	TRUE	Island	FZD9	1stExon
cg05708550	5	137688227	0.228073	1.34023e-05	0.00080418	TRUE	Island	KDM3B	TSS200
cg05720355	7	123175289	0.24825	0.000175547	0.000747641	FALSE	S_Shore	IQUB	TSS1500
cg05775746	1	58520532	0.239355	0.00670093	0.000453015	FALSE	OpenSea	DAB1	5'UTR
cg05855208	7	31089142	-0.190969	0.000248161	-0.00112946	FALSE	N_Shelf
cg05878098	16	47003209	-0.240334	0.00993434	-0.00139103	FALSE	N_Shelf	DNAJA2	Body
cg05896368	16	67691180	-0.206818	0.00968237	-0.000557304	FALSE	N_Shelf	RLTPR	Body
cg05917988	6	44281197	0.295583	0.000357981	0.000448578	TRUE	Island	AARS2	TSS200
cg05944661	1	6457799	-0.236907	2.50608e-05	-0.000448521	FALSE	S_Shelf
cg05968601	8	97657259	0.341414	1.8261e-05	0.00176235	FALSE	Island	PGCP	TSS1500
cg05970314	20	4741645	0.268601	0.0021603	0.000615789	TRUE	Island
cg05979320	12	49629187	0.229837	0.000268804	0.000597416	FALSE	S_Shore
cg06022942	10	8095484	0.248065	9.58319e-07	0.00037278	TRUE	Island	FLJ45983;GATA3;GATA3;FLJ45983	TSS200;TSS1500;TSS1500;TSS200
cg06073351	10	22625665	0.238271	0.000185032	0.000591838	FALSE	Island
cg06103412	8	99982385	0.26403	0.00461266	0.000556528	FALSE	N_Shelf
cg06121469	15	44956098	0.248768	0.00772473	0.000506657	FALSE	S_Shore	SPG11;SPG11	TSS1500;TSS1500
cg06144905	17	27369780	0.329981	3.466e-08	0.00202098	TRUE	OpenSea	PIPOX	TSS200
cg06211255	11	65153842	0.257437	0.000815717	0.000562462	FALSE	Island	FRMD8	TSS200
cg06261926	2	161264607	0.356042	5.90606e-10	0.000741887	TRUE	S_Shore	RBMS1;RBMS1	Body;Body
cg06335143	1	53308654	0.251496	0.00527495	0.000658193	TRUE	Island	ZYG11A	Body
cg06479142	3	71636085	-0.213116	0.00455392	-0.00141762	TRUE	S_Shelf
cg06504162	11	11559800	-0.212936	0.00909527	-0.000522759	FALSE	OpenSea	GALNTL4	Body
cg06559839	10	73133003	-0.248107	0.00439413	-0.000397127	FALSE	N_Shelf
cg06580318	2	169747119	0.329281	9.1067e-07	0.000959969	TRUE	S_Shore	SPC25	TSS200
cg06625811	1	170044077	0.254882	3.41261e-05	0.000761527	TRUE	S_Shore	KIFAP3	TSS200
cg06639320	2	106015739	0.476922	1.89923e-18	0.00210648	TRUE	Island	FHL2;FHL2;FHL2;FHL2	TSS200;TSS200;5'UTR;TSS200
cg06648759	13	40892751	0.402982	7.27604e-11	0.00150377	TRUE	OpenSea
cg06704773	1	173836824	0.29112	0.000442953	0.00049933	TRUE	N_Shore	GAS5;SNORD76;SNORD75;SNORD77;ZBTB37;ZBTB37;SNORD74	Body;TSS1500;TSS1500;TSS1500;TSS1500;TSS1500;Body
cg06711656	3	140660335	0.296215	1.83435e-05	0.000681491	TRUE	Island	SLC25A36;SLC25A36	TSS1500;TSS1500
cg06734271	4	164254111	0.312414	1.64117e-08	0.000798838	FALSE	S_Shore	NPY1R	TSS1500
cg06851240	1	145040886	-0.163617	0.00184484	-0.00108517	FALSE	S_Shore	PDE4DIP	Body
cg06869641	2	71947929	0.233574	0.00150711	0.00069544	FALSE	OpenSea
cg06873218	22	39637727	0.252365	0.00968237	0.000754957	FALSE	N_Shore	PDGFB;PDGFB	Body;TSS1500
cg06993413	15	65810204	0.278958	6.0489e-05	0.000839022	FALSE	S_Shore	DPP8;DPP8;DPP8;DPP8	TSS200;TSS200;TSS1500;TSS200
cg07044414	17	73316622	-0.188732	0.000111955	-0.000842032	FALSE	OpenSea	GRB2;GRB2	Body;Body
cg07131451	4	113437276	0.443111	1.9156e-15	0.00110255	TRUE	Island	NEUROG2;NEUROG2	1stExon;5'UTR
cg07132038	7	151575677	-0.225627	0.00385806	-0.0014123	FALSE	S_Shore	PRKAG2	TSS1500
cg07146912	3	73671377	0.328934	9.26817e-07	0.00143678	FALSE	N_Shore	PDZRN3	Body
cg07156336	3	128501650	-0.130253	0.00385821	-0.000644824	FALSE	OpenSea	RAB7A	5'UTR
cg07158939	1	32476805	-0.225323	6.70686e-05	-0.000791062	FALSE	N_Shelf
cg07284132	22	36462314	0.316262	1.712e-06	0.000763923	FALSE	Island
cg07303143	3	44803452	0.279356	2.79665e-05	0.000903993	TRUE	Island	KIAA1143;KIF15	TSS1500;Body
cg07312601	1	19583887	-0.177066	0.00589837	-0.000696693	FALSE	OpenSea	MRTO4	Body
cg07542594	3	100428070	0.325205	4.59696e-07	0.00107565	FALSE	Island	TFG;TFG	TSS200;TSS200
cg07570470	8	142318841	0.248005	0.000308146	0.00093873	TRUE	Island
cg07582955	1	896763	0.247977	0.00206462	0.000835026	FALSE	Island	KLHL17	Body
cg07584066	17	57642749	0.26732	0.00163051	0.000892471	TRUE	Island	DHX40;DHX40	TSS200;TSS200
cg07589899	2	62020677	0.272283	0.0010194	0.00132142	TRUE	OpenSea
cg07617759	2	33050475	0.242076	0.00239466	0.000794802	FALSE	OpenSea	LOC285045	TSS200
cg07620889	2	227700566	0.214041	0.0044088	0.00035398	FALSE	Island	RHBDD1;RHBDD1	TSS200;TSS200
cg07627639	16	55544136	-0.145099	0.000988452	-0.000591705	FALSE	S_Shore	LPCAT2	Body
cg07630078	16	89009557	-0.244306	2.23254e-05	-0.000632063	FALSE	S_Shore	CBFA2T3	Body
cg07631435	11	114043903	-0.252801	0.0022426	-0.00176087	FALSE	OpenSea	ZBTB16;ZBTB16	Body;Body
cg07673866	10	94351376	0.281715	0.000270607	0.00102262	FALSE	Island	KIF11	TSS1500
cg07698783	11	47395915	-0.266375	0.000377522	-0.000504877	FALSE	N_Shelf	SPI1;SPI1	Body;Body
cg07732471	6	31635946	-0.25684	0.00856916	-0.0005047	FALSE	S_Shore	CSNK2B	Body
cg07751287	1	167599830	0.254469	0.00154627	0.00126432	FALSE	Island	RCSD1	Body
cg07755343	16	1712697	-0.185239	0.00852751	-0.00039558	FALSE	OpenSea	CRAMP1L	Body
cg07850592	1	231299396	0.207744	0.00962269	0.000476652	FALSE	Island	TRIM67	1stExon
cg07924892	18	33767215	0.290169	0.000101051	0.000798081	TRUE	Island	MOCOS	TSS1500
cg07935568	13	49794126	0.248917	0.00772473	0.000571759	TRUE	Island	MLNR	TSS1500
cg07983394	10	405182	-0.151708	0.00435091	-0.00104895	FALSE	OpenSea	DIP2C	Body
cg08013270	2	73145744	0.243947	0.00562024	0.000512496	FALSE	Island	EMX1	Body
cg08074555	16	2084795	-0.2026	0.00347531	-0.000875433	FALSE	N_Shore	SLC9A3R2;SLC9A3R2	Body;Body
cg08095452	17	55958800	0.241768	0.00909527	0.000940656	FALSE	N_Shelf	CUEDC1	Body
cg08109850	2	219773886	0.255687	0.000805461	0.000319504	FALSE	Island
cg08128650	11	65426704	-0.155234	0.00425944	-0.000583053	FALSE	N_Shelf	RELA;RELA	Body;Body
cg08139499	1	100816943	0.272075	0.000917767	0.000547727	TRUE	N_Shore	CDC14A;CDC14A;CDC14A	TSS1500;TSS1500;TSS1500
cg08148261	12	21810960	0.207559	0.000164764	0.000777153	FALSE	S_Shore	LDHB	TSS200
cg08152198	21	46087026	0.242173	0.00545425	0.00101346	FALSE	OpenSea	C21orf29;KRTAP12-2	Body;TSS200
cg08157575	14	101660727	0.265553	0.00288585	0.000927645	FALSE	OpenSea
cg08283130	19	8591776	0.178254	0.00430795	0.000523724	FALSE	Island	MYO1F	Body
cg08291430	21	30257770	0.286895	0.000497194	0.000513024	FALSE	Island	N6AMT1;N6AMT1	TSS200;TSS200
cg08342886	6	33240066	0.339856	7.55726e-07	0.00116118	TRUE	Island	VPS52;RPS18	TSS1500;Body
cg08350126	11	6463476	-0.194464	0.00154627	-0.000478344	FALSE	OpenSea	HPX	TSS1500
cg08460435	1	109203610	0.281833	0.00317603	0.000384151	TRUE	Island	C1orf59;C1orf59;C1orf59	1stExon;5'UTR;5'UTR
cg08530036	1	19496406	-0.253218	0.000596828	-0.00146587	FALSE	OpenSea	UBR4	Body
cg08606497	8	28244769	-0.240517	0.0010226	-0.000688956	TRUE	S_Shore	ZNF395	TSS1500
cg08621277	11	68271518	0.274025	0.00121337	0.000973749	FALSE	OpenSea	SAPS3;SAPS3;SAPS3;SAPS3;SAPS3;SAPS3	5'UTR;5'UTR;5'UTR;5'UTR;5'UTR;5'UTR
cg08667148	6	138188411	0.22324	0.0067059	0.000325139	FALSE	Island	TNFAIP3	TSS200
cg08702413	5	125931275	0.242919	0.00462397	0.000928546	TRUE	S_Shore	ALDH7A1	TSS200
cg08708711	3	10157086	0.232876	0.000357981	0.000653379	TRUE	N_Shore	C3orf10	TSS1500
cg08729686	15	99194624	-0.265595	6.0489e-05	-0.00179376	FALSE	S_Shore	IGF1R	Body
cg08798295	7	98972169	0.259259	0.000372434	0.000750963	TRUE	Island	ARPC1B	TSS200
cg08842907	11	62470818	-0.232301	0.00447628	-0.00113184	FALSE	N_Shelf	BSCL2;BSCL2;BSCL2	Body;Body;Body
cg08855249	1	207975363	-0.232133	1.90895e-06	-0.0015651	FALSE	OpenSea	MIR29C	TSS200
cg08903089	10	22614276	0.215425	3.38546e-05	0.00163461	FALSE	Island	BMI1	5'UTR
cg08989277	16	67230455	-0.19817	0.00198822	-0.000700844	FALSE	N_Shelf	E2F4	Body
cg09126541	4	77918884	0.238984	0.00446678	0.00190256	FALSE	OpenSea	2011-09-01	Body
cg09132058	1	232684113	0.275515	0.000397251	0.000513225	FALSE	OpenSea
cg09145139	10	95256412	0.362161	5.73868e-08	0.00107688	FALSE	Island	CEP55;CEP55;CEP55;CEP55	1stExon;1stExon;5'UTR;5'UTR
cg09286183	16	2042466	0.184445	0.00867191	0.000358446	TRUE	Island	SYNGR3	Body
cg09359349	3	48282293	-0.192429	0.00642129	-0.00105429	FALSE	N_Shore	ZNF589	TSS1500
cg09457766	22	43742573	-0.21348	0.00421475	-0.000658288	FALSE	S_Shelf
cg09576978	8	41554080	-0.232297	0.00614	-0.000424698	FALSE	OpenSea	ANK1;ANK1;ANK1;ANK1;ANK1	Body;Body;Body;Body;Body
cg09578254	12	111332408	0.200774	0.00886442	0.00035859	FALSE	OpenSea	CCDC63	Body
cg09593860	11	113929287	-0.186782	0.00730358	-0.00310727	FALSE	N_Shore	ZBTB16	TSS1500
cg09695734	15	89978107	-0.251256	0.000251254	-0.000438021	FALSE	S_Shelf
cg09773897	19	3364892	-0.282927	1.86973e-05	-0.00138834	FALSE	N_Shore	NFIC	Body
cg09784307	15	75248768	0.385112	3.44113e-11	0.00127391	TRUE	Island	RPP25	1stExon
cg09816471	16	11761860	0.252854	0.00597137	0.000737077	TRUE	Island	SNN	TSS1500
cg09824900	15	99227735	-0.278687	0.000373726	-0.00140741	FALSE	OpenSea	IGF1R	Body
cg09898793	1	110756235	-0.230028	0.000141797	-0.00151972	FALSE	S_Shore	KCNC4;KCNC4;KCNC4	Body;Body;Body
cg09935994	2	235406540	0.227631	0.0052851	0.000633891	TRUE	Island	ARL4C	TSS1500
cg09974780	5	61601128	-0.169418	0.00191078	-0.00122352	FALSE	N_Shore	KIF2A;KIF2A	TSS1500;TSS1500
cg09975715	17	8379050	-0.185769	0.00393059	-0.00068764	FALSE	N_Shore	MYH10	3'UTR
cg10097215	6	132834914	-0.21992	0.000628633	-0.00209125	FALSE	S_Shore	STX7	TSS1500
cg10225197	2	220159976	0.250519	0.00367277	0.000828203	FALSE	Island	PTPRN;MIR153-1	Body;TSS1500
cg10234282	1	207975342	-0.270461	0.000267279	-0.00137559	FALSE	OpenSea	MIR29C	TSS200
cg10235817	4	3768555	0.236564	0.00659243	0.000715831	TRUE	Island	ADRA2C	1stExon
cg10457539	4	85418584	0.253362	0.00459886	0.000613303	TRUE	Island	NKX6-1	Body
cg10474005	12	6741649	0.272883	0.00532974	0.00058694	FALSE	OpenSea	LPAR5;LPAR5	5'UTR;TSS1500
cg10523019	2	227700458	0.234004	0.00935765	0.000597365	FALSE	Island	RHBDD1;RHBDD1	TSS1500;TSS1500
cg10533159	1	207991937	-0.258725	0.000175547	-0.00185325	FALSE	OpenSea	LOC148696	Body
cg10569694	7	5013509	0.288519	3.36118e-05	0.000736023	TRUE	Island	RNF216L;RNF216L;RNF216L	TSS200;TSS200;TSS200
cg10621377	12	133656627	0.447221	1.9156e-15	0.00250389	FALSE	N_Shore	ZNF140	TSS1500
cg10625705	20	307320	0.334294	4.56766e-07	0.000932352	TRUE	Island	SOX12	1stExon
cg10628699	13	103531040	0.254202	0.00863126	0.00148569	FALSE	OpenSea	LOC121952	TSS1500
cg10641721	3	138665006	0.238623	0.0052006	0.0004223	FALSE	Island	FOXL2;C3orf72	1stExon;TSS1500
cg10658666	2	63276718	0.23078	0.000140067	0.000474933	TRUE	Island	OTX1	TSS1500
cg10687031	17	55936479	-0.275485	1.79848e-05	-0.00087486	FALSE	N_Shelf
cg10701232	11	64507260	-0.277667	2.30654e-07	-0.00105117	FALSE	N_Shelf	RASGRP2;RASGRP2;RASGRP2	Body;Body;Body
cg10715640	10	90983690	-0.220865	0.000585926	-0.000610729	FALSE	OpenSea	LIPA;LIPA	Body;Body
cg10729854	3	96525193	-0.194044	0.00201395	-0.00155754	FALSE	OpenSea
cg10775173	7	151534032	0.252504	0.00699942	0.000563919	FALSE	OpenSea	PRKAG2	Body
cg10864952	7	65671987	-0.245099	0.000497194	-0.00156229	TRUE	S_Shore	TPST1	5'UTR
cg10949007	5	95159614	-0.147813	9.34641e-05	-0.00176671	FALSE	OpenSea	GLRX;GLRX	TSS1500;TSS1500
cg10975586	6	20401942	0.228542	0.000133284	0.000335152	FALSE	N_Shore	E2F3	TSS200
cg11063988	19	46272660	0.256269	0.000364654	0.000501088	FALSE	Island	SIX5	TSS200
cg11071401	17	48637194	0.243279	1.77456e-05	0.00057161	TRUE	Island	CACNA1G;CACNA1G;CACNA1G;CACNA1G;CACNA1G;CACNA1G;CACNA1G;CACNA1G;CACNA1G;CACNA1G;CACNA1G;CACNA1G;CACNA1G;CACNA1G;CACNA1G	TSS1500;TSS1500;TSS1500;TSS1500;TSS1500;TSS1500;TSS1500;TSS1500;TSS1500;TSS1500;TSS1500;TSS1500;TSS1500;TSS1500;TSS1500
cg11229185	10	22625274	0.273395	0.000805461	0.000310122	FALSE	Island
cg11260097	7	121940647	0.24856	0.00353082	0.00045185	TRUE	Island
cg11357013	15	73588054	-0.276888	0.000544669	-0.000373409	FALSE	OpenSea	NEO1	Body
cg11416276	4	93281566	0.159249	0.00951214	0.00130382	FALSE	OpenSea	GRID2	Body
cg11467638	4	154707153	0.260143	0.000108002	0.00133348	FALSE	N_Shelf	SFRP2	Body
cg11520866	11	64856789	-0.38142	2.12367e-14	-0.000858264	FALSE	OpenSea
cg11528594	1	149287547	0.252452	0.00999249	0.000733798	FALSE	Island	LOC388692	Body
cg11614451	3	160167729	0.295812	8.50448e-06	0.000738805	TRUE	Island	TRIM59	TSS200
cg11690979	1	151694320	-0.223989	0.00940094	-0.000462037	FALSE	S_Shore	C1orf230	Body
cg11752769	1	207818423	0.223284	0.00731326	0.000628851	FALSE	Island	CR1L	TSS200
cg11930955	12	113660045	-0.167482	0.00532399	-0.000656601	FALSE	S_Shore	TPCN1;TPCN1;IQCD	5'UTR;5'UTR;TSS1500
cg11935831	17	80137075	0.249356	0.00246635	0.000764799	FALSE	OpenSea	CCDC57	Body
cg11999288	6	31637244	-0.346897	2.20829e-06	-0.00058433	FALSE	S_Shelf	LY6G5B;CSNK2B	TSS1500;Body
cg12023246	19	36214912	-0.248306	0.000863942	-0.000444845	FALSE	Island	MLL4	Body
cg12093180	20	49548626	0.239847	0.00393059	0.000729309	FALSE	S_Shore	ADNP;ADNP	TSS1500;TSS1500
cg12100751	1	109203672	0.275489	0.000251499	0.000478225	TRUE	Island	C1orf59;C1orf59;C1orf59	1stExon;5'UTR;5'UTR
cg12141030	3	44803447	0.251357	0.000377522	0.000854818	TRUE	Island	KIAA1143;KIF15	TSS1500;Body
cg12203250	22	23863649	-0.12621	0.000935416	-0.00119932	FALSE	N_Shore
cg12218771	1	6696166	-0.163025	0.00968237	-0.000568074	FALSE	OpenSea	DNAJC11	Body
cg12352399	3	25689774	0.255253	0.000432731	0.00134685	FALSE	OpenSea	TOP2B	Body
cg12453631	3	157812226	0.276633	0.00394121	0.000705938	FALSE	Island
cg12462224	2	232545380	0.314543	4.14413e-07	0.000808433	TRUE	Island
cg12599700	16	54962423	0.253299	0.0049724	0.000623927	FALSE	Island
cg12758867	11	65354231	-0.216766	0.00582193	-0.000874942	FALSE	S_Shore	EHBP1L1	Body
cg12804441	2	233498164	0.19653	0.000619691	0.000429134	FALSE	Island	EFHD1;EFHD1	Body;TSS200
cg13165009	17	32905661	-0.214599	0.00115427	-0.000832558	FALSE	N_Shore	C17orf102	Body
cg13202816	11	32605193	0.267497	0.00045374	0.000524619	TRUE	Island	EIF3M	TSS200
cg13289553	5	32585524	0.201227	0.00424294	0.000790918	FALSE	N_Shore	SUB1	TSS200
cg13327545	10	22623548	0.342825	1.01604e-06	0.000822048	TRUE	Island
cg13343159	8	700290	-0.18267	0.00291211	-0.000546063	FALSE	OpenSea
cg13486805	19	39738664	0.298756	5.24574e-05	0.000837036	FALSE	Island
cg13529269	4	106395383	0.237091	0.00267328	0.000367804	FALSE	S_Shore	PPA2;PPA2;PPA2;PPA2;PPA2	TSS200;TSS200;TSS200;TSS200;TSS200
cg13539171	17	73569316	-0.243248	0.00786197	-0.00051224	FALSE	Island	LLGL2;LLGL2	Body;Body
cg13543854	10	8095477	0.282122	0.000171265	0.00059828	TRUE	Island	FLJ45983;GATA3;GATA3;FLJ45983	TSS200;TSS1500;TSS1500;TSS200
cg13575161	12	4381792	0.340832	6.63745e-08	0.00102533	TRUE	Island	CCND2	TSS1500
cg13624860	9	73568	0.218886	0.00526397	0.000403318	FALSE	Island
cg13632655	7	158266097	0.264099	0.000585926	0.000558822	FALSE	OpenSea	PTPRN2;PTPRN2;PTPRN2	Body;Body;Body
cg13644645	6	44081549	-0.193402	0.00522218	-0.000645243	FALSE	OpenSea	MRPL14	3'UTR
cg13716104	17	59494444	0.263674	0.0016829	0.000481904	FALSE	S_Shore
cg13785883	15	71407670	0.193204	0.00846066	0.000561408	TRUE	Island	CT62;CT62	5'UTR;1stExon
cg13806070	1	39957390	0.261956	0.000390533	0.000389108	TRUE	Island	BMP8A;BMP8A	1stExon;5'UTR
cg13814485	10	8095500	0.213253	0.0059673	0.000301142	TRUE	Island	FLJ45983;GATA3;GATA3;FLJ45983	TSS200;TSS1500;TSS1500;TSS200
cg13845724	9	125700428	-0.175505	0.00849189	-0.000425755	FALSE	N_Shelf
cg13850871	9	139583773	0.293374	0.000349128	0.00166879	FALSE	S_Shore
cg13873655	1	7724097	-0.32865	8.48637e-07	-0.000680958	FALSE	Island	CAMTA1	Body
cg13888983	9	132981932	-0.206521	0.00347531	-0.00126042	FALSE	OpenSea	FREQ;FREQ	Body;Body
cg13933043	7	130696871	-0.281604	1.17447e-05	-0.00130285	TRUE	OpenSea	FLJ43663;FLJ43663	Body;Body
cg13933080	10	22634145	0.284115	0.000157989	0.000598429	TRUE	Island	SPAG6;SPAG6	TSS1500;TSS1500
cg13993358	5	176304275	-0.211164	0.00747926	-0.000637673	FALSE	N_Shore	UNC5A	Body
cg14020846	14	103674272	0.301031	0.000377522	0.00073975	TRUE	Island
cg14042099	11	114068801	-0.384484	1.98417e-08	-0.00279797	FALSE	N_Shore	ZBTB16;ZBTB16	Body;Body
cg14064148	19	10527576	0.356834	4.63654e-09	0.00120978	TRUE	Island
cg14085673	10	95256679	0.382648	4.75299e-11	0.00115839	TRUE	S_Shore	CEP55;CEP55;CEP55	1stExon;5'UTR;5'UTR
cg14156751	10	50976571	0.272919	0.00319131	0.000789986	FALSE	Island
cg14161159	2	132481826	0.218515	0.00446678	0.00275084	FALSE	OpenSea	C2orf27A	5'UTR
cg14206898	9	71627667	0.272329	0.000442953	0.00132931	FALSE	N_Shore	PRKACG;PRKACG	3'UTR;1stExon
cg14217495	1	159770209	0.267924	0.000112793	0.000554934	FALSE	OpenSea
cg14311320	7	124405732	0.344905	2.0609e-08	0.000716734	TRUE	Island	GPR37	TSS200
cg14374829	21	33244742	0.279156	0.000449533	0.000735016	FALSE	N_Shore	HUNK	TSS1500
cg14405924	10	131758112	0.252811	0.00140714	0.000616691	TRUE	Island	EBF3	Body
cg14424579	2	27274309	0.252445	2.17634e-06	0.000596125	FALSE	Island	AGBL5;AGBL5	TSS200;TSS200
cg14611683	1	45452580	0.335062	1.11371e-05	0.00152511	TRUE	S_Shore	EIF2B3;EIF2B3	TSS1500;TSS1500
cg14646983	9	34602974	-0.221562	0.00427511	-0.000419292	FALSE	OpenSea
cg14668981	3	133112774	-0.217686	0.00243659	-0.000988342	FALSE	OpenSea	TMEM108;TMEM108	Body;Body
cg14848772	6	27099813	0.329217	3.14156e-09	0.00209993	FALSE	N_Shore	HIST1H2AG	TSS1500
cg14919554	5	43018629	0.468967	7.03445e-16	0.00135103	TRUE	Island
cg14971823	17	73585270	0.225356	0.0027609	0.000450679	FALSE	Island	MYO15B	Body
cg14976569	19	4667105	-0.15838	0.00687996	-0.000539148	FALSE	N_Shelf	C19orf10	Body
cg14989316	10	80757927	0.23127	0.00552924	0.000686375	FALSE	OpenSea	LOC283050;LOC283050;LOC283050	Body;Body;Body
cg15015757	5	43043140	0.311788	3.31557e-07	0.000783637	FALSE	Island	LOC153684	Body
cg15035911	19	924933	0.235328	0.00169795	0.000683971	FALSE	Island	ARID3A	TSS1500
cg15112346	20	43922399	0.268844	0.00308944	0.000557172	FALSE	Island	MATN4;MATN4;MATN4	3'UTR;3'UTR;3'UTR
cg15144453	2	241395755	-0.195369	0.00895272	-0.000963285	FALSE	Island	PP14571;GPC1	Body;Body
cg15154411	6	29576987	-0.207811	0.000650135	-0.000694238	FALSE	OpenSea	GABBR1;GABBR1;GABBR1	Body;Body;Body
cg15229943	10	102985949	0.268806	0.00184484	0.000710216	FALSE	Island
cg15243034	11	77907656	0.284826	0.0077717	0.000802191	TRUE	Island	USP35	Body
cg15341124	14	102027734	0.342507	9.26817e-07	0.000869208	TRUE	Island	DIO3;DIO3;MIR1247	5'UTR;1stExon;TSS1500
cg15386103	17	39914156	-0.353284	1.56169e-11	-0.000913817	FALSE	S_Shore	JUP;JUP	Body;Body
cg15393490	1	207996459	-0.193696	0.00221764	-0.000517784	TRUE	OpenSea
cg15418419	6	32916606	0.315471	1.23221e-05	0.000535564	FALSE	OpenSea	HLA-DMA	3'UTR
cg15470365	4	186709143	0.242852	0.00495391	0.000573062	FALSE	OpenSea	SORBS2;SORBS2;SORBS2;SORBS2;SORBS2	5'UTR;5'UTR;5'UTR;5'UTR;5'UTR
cg15477738	2	174824642	-0.147582	0.00324927	-0.000380324	FALSE	N_Shelf	SP3;SP3	Body;Body
cg15565897	8	6949404	0.258403	0.00858922	0.000495635	TRUE	Island
cg15571405	7	130796167	-0.304975	3.06575e-08	-0.00225281	FALSE	S_Shore	MKLN1	5'UTR
cg15642666	19	34174388	-0.182538	0.00578896	-0.00153097	FALSE	N_Shore	CHST8;CHST8;CHST8	5'UTR;5'UTR;TSS1500
cg15648389	12	54448769	0.275891	0.0024696	0.00133797	TRUE	S_Shore	HOXC4;HOXC4	Body;Body
cg15678861	8	144462502	-0.248689	0.0049724	-0.000413727	FALSE	N_Shore	RHPN1	Body
cg15684702	1	45297445	-0.287033	2.23254e-05	-0.00118494	FALSE	OpenSea	PTCH2;PTCH2	Body;Body
cg15686615	4	6781565	0.303534	3.54459e-06	0.000859573	FALSE	N_Shelf
cg15696627	4	4861183	0.245189	0.00605983	0.00036152	FALSE	N_Shore	MSX1	TSS1500
cg15731815	1	6269260	0.276618	1.51189e-05	0.00113014	TRUE	Island	RNF207	Body
cg15782391	19	51293367	-0.228325	7.19264e-05	-0.000524409	FALSE	N_Shore	ACPT	TSS1500
cg15852490	6	37544545	-0.209199	0.00541116	-0.000482595	FALSE	OpenSea
cg15919105	2	174848668	-0.169058	0.00530306	-0.00161734	FALSE	OpenSea
cg15962547	1	204183337	0.280701	0.000536932	0.000528408	FALSE	OpenSea	GOLT1A	TSS200
cg16012111	6	35656758	0.298953	7.19264e-05	0.000721566	FALSE	Island	FKBP5;FKBP5;FKBP5;FKBP5	TSS200;TSS200;TSS200;5'UTR
cg16018474	1	158119501	0.19507	0.00857579	0.000697204	FALSE	Island
cg16029256	11	75114523	-0.197961	0.000444311	-0.000702381	FALSE	S_Shelf	SNORD15B;RPS3	TSS1500;Body
cg16052972	3	12184833	-0.187584	0.00573994	-0.00132596	FALSE	OpenSea	SYN2;SYN2	Body;Body
cg16063312	10	22725587	0.296429	0.000888259	0.001171	TRUE	Island
cg16135310	1	84467405	-0.194052	0.00224185	-0.00164761	FALSE	S_Shelf
cg16204618	19	53394626	-0.234192	5.30727e-05	-0.000695184	FALSE	OpenSea	ZNF320	TSS200
cg16312552	20	23420379	0.290232	0.00479264	0.000611558	FALSE	OpenSea	CSTL1;CSTL1	1stExon;5'UTR
cg16327647	1	214776436	0.254957	0.00665885	0.000560059	FALSE	Island	CENPF	TSS200
cg16367511	2	74425523	0.266568	1.77456e-05	0.00160711	TRUE	Island	MTHFD2;MTHFD2	TSS200;TSS200
cg16408394	9	137219075	-0.295354	3.48186e-05	-0.000863492	FALSE	S_Shore	RXRA	Body
cg16475423	2	145106459	-0.173477	0.000935416	-0.000575569	FALSE	OpenSea
cg16488580	5	173097570	-0.237984	1.79848e-05	-0.00230852	FALSE	OpenSea
cg16489193	6	33240059	0.326193	6.32726e-06	0.00108938	FALSE	Island	VPS52;RPS18	TSS1500;Body
cg16520795	1	36562653	0.189235	0.00631387	0.000499575	FALSE	OpenSea	COL8A2	3'UTR
cg16549027	6	43149629	0.167173	0.00796801	0.000674099	TRUE	N_Shore	CUL9	TSS1500
cg16576597	16	28551801	-0.205483	0.00578896	-0.000613709	FALSE	OpenSea	NUPR1;NUPR1	TSS1500;TSS1500
cg16591502	13	76210838	0.268781	0.00112549	0.000646626	FALSE	Island	LMO7	Body
cg16738971	5	125931166	0.270156	2.20829e-06	0.000681114	TRUE	S_Shore	ALDH7A1	TSS200
cg16748413	8	82543431	0.265129	0.00370701	0.00140998	FALSE	Island
cg16849201	22	29715310	-0.239074	0.0049724	-0.000735942	FALSE	S_Shelf
cg16867657	6	11044877	0.330842	7.06391e-08	0.00106345	TRUE	Island	ELOVL2	TSS1500
cg16969368	17	57642752	0.277373	3.38546e-05	0.000728253	TRUE	Island	DHX40;DHX40	TSS200;TSS200
cg17018896	7	1940054	0.22314	0.00304948	0.000581467	FALSE	S_Shelf	MAD1L1;MAD1L1;MAD1L1	Body;Body;Body
cg17082959	1	209381777	-0.214564	0.00107177	-0.000883215	FALSE	OpenSea
cg17117277	19	3822126	0.30619	6.29578e-06	0.000624085	TRUE	Island	ZFR2	Body
cg17124779	11	65046602	-0.140171	0.00191169	-0.000509005	FALSE	OpenSea	POLA2	Body
cg17140307	1	93251203	0.236629	0.00468533	0.000630442	TRUE	S_Shore	EVI5	Body
cg17243289	18	45458021	0.395305	2.91522e-10	0.00182261	TRUE	Island	SMAD2;SMAD2;SMAD2	TSS1500;TSS1500;TSS1500
cg17315964	5	176956734	-0.247312	2.716e-05	-0.000677994	FALSE	N_Shore	FAM193B;FAM193B	Body;Body
cg17328472	1	4712764	0.312536	7.11769e-06	0.000769746	FALSE	N_Shore
cg17365504	7	75932840	0.223153	0.00161758	0.000385174	TRUE	Island	HSPB1	Body
cg17412102	1	2119531	-0.1472	0.00883739	-0.00125794	FALSE	N_Shore	C1orf86	Body
cg17442907	6	35392736	0.270979	0.00194904	0.000609046	FALSE	OpenSea	PPARD;PPARD	3'UTR;Body
cg17486101	4	113445029	0.187963	0.00058941	0.000621042	TRUE	Island
cg17521134	15	88120995	-0.14206	0.00848739	-0.000844182	FALSE	OpenSea	NCRNA00052	Body
cg17535314	10	48435475	0.351739	5.48049e-07	0.00104715	FALSE	N_Shelf	GDF10	Body
cg17659707	5	178990055	-0.172189	0.00391321	-0.000612554	FALSE	S_Shelf	RUFY1;RUFY1;RUFY1	Body;Body;Body
cg17713912	7	103449893	0.236359	0.00687996	0.00108687	FALSE	OpenSea	RELN;RELN	Body;Body
cg17729667	20	25566382	0.205822	0.00781694	0.000555414	TRUE	Island	NINL	TSS1500
cg17758721	20	2451208	0.403015	2.5716e-13	0.00187743	FALSE	Island	SNRPB;SNRPB	Body;Body
cg17885226	6	105388731	0.173264	0.000347573	0.000776027	TRUE	Island
cg17951244	1	52158161	-0.152166	0.00145585	-0.000680016	FALSE	OpenSea	OSBPL9;OSBPL9;OSBPL9;OSBPL9	Body;5'UTR;Body;Body
cg17969560	11	65324768	-0.170083	0.000709687	-0.00133296	FALSE	N_Shore	LTBP3;LTBP3;LTBP3	Body;5'UTR;Body
cg18008766	2	38978896	0.324683	1.06603e-05	0.000988172	TRUE	S_Shore	SFRS7	TSS1500
cg18040788	5	173852421	0.240659	0.00205991	0.000654147	FALSE	OpenSea
cg18103150	11	6518907	-0.186099	0.00260201	-0.00108256	FALSE	OpenSea	DNHD1;DNHD1	5'UTR;5'UTR
cg18184411	1	53309261	0.19774	0.0058487	0.000556036	TRUE	Island	ZYG11A	Body
cg18194153	5	175967218	-0.239707	0.00467298	-0.000487732	FALSE	N_Shelf
cg18240400	10	46168597	0.309982	1.86547e-06	0.000873474	TRUE	Island	ANUBL1;ANUBL1	TSS1500;TSS1500
cg18247223	11	44908673	-0.183358	0.00234657	-0.00102007	FALSE	OpenSea	TSPAN18	5'UTR
cg18348836	1	60282400	-0.236873	0.0010194	-0.00143071	FALSE	S_Shore	HOOK1	Body
cg18473521	12	54448265	0.30006	0.000312663	0.000931746	TRUE	S_Shore	HOXC4;HOXC4	Body;Body
cg18514820	10	17271944	0.365906	1.97203e-10	0.000856122	TRUE	Island	VIM	Body
cg18515031	10	73988469	-0.215321	0.00105957	-0.000716344	FALSE	OpenSea	C10orf104	Body
cg18549036	3	148804541	0.253829	0.000111842	0.000635218	TRUE	Island	HLTF;HLTF	TSS1500;TSS1500
cg18556005	15	41952440	0.242692	0.000605863	0.000496813	TRUE	N_Shore	MGA;MGA	TSS200;TSS200
cg18566594	12	4381435	0.283798	1.32715e-05	0.0007393	TRUE	Island	CCND2	TSS1500
cg18585988	19	45656349	0.291551	9.05651e-05	0.000779747	FALSE	Island	NKPD1	Body
cg18598861	14	24635529	-0.205637	0.000144931	-0.000571614	FALSE	OpenSea	IRF9	3'UTR
cg18771682	1	207975520	-0.170447	0.00705238	-0.00145019	FALSE	OpenSea	MIR29C	TSS1500
cg18836689	14	69708392	-0.140319	0.00227566	-0.000597847	FALSE	OpenSea	EXD2	3'UTR
cg18868483	6	71667067	0.225254	0.0052851	0.000493755	FALSE	Island	B3GAT2	TSS1500
cg18942985	2	128523110	-0.151655	0.00582567	-0.000470942	FALSE	OpenSea	WDR33;WDR33;WDR33	Body;Body;Body
cg18943383	6	27777858	0.125177	0.00715028	0.000603774	TRUE	Island	HIST1H3H	1stExon
cg18984151	3	47555476	0.221757	0.000185032	0.00106139	TRUE	S_Shore	C3orf75	TSS1500
cg19194924	14	90168307	0.218226	0.00644077	0.000484257	FALSE	Island
cg19225068	10	22614933	0.162372	0.00205263	0.00180023	FALSE	Island	BMI1	5'UTR
cg19230755	7	65878503	0.224544	0.00260201	0.000499516	TRUE	Island
cg19343530	6	28831388	0.260937	0.00190315	0.00081521	FALSE	N_Shore
cg19399220	19	10527588	0.343247	7.51959e-07	0.0011421	TRUE	Island
cg19451698	2	227700467	0.415117	5.19431e-12	0.00121911	TRUE	Island	RHBDD1;RHBDD1	TSS1500;TSS1500
cg19489509	10	133878202	-0.193806	0.00260201	-0.00102436	FALSE	N_Shore
cg19500863	10	26106961	0.212676	0.00953304	0.000711451	FALSE	OpenSea
cg19673233	14	104372322	0.252423	0.00448863	0.000994645	FALSE	OpenSea
cg19691659	11	64482332	-0.173504	0.00430795	-0.00108377	FALSE	S_Shore	NRXN2;NRXN2	5'UTR;5'UTR
cg19716816	2	70056267	0.204594	0.00292228	0.000501598	FALSE	N_Shore	GMCL1	TSS1500
cg19736608	4	47840050	0.216127	0.00026915	0.000690519	FALSE	S_Shore	CORIN;CORIN	5'UTR;1stExon
cg19929355	4	48272059	0.244151	0.000646483	0.00051529	TRUE	Island	TEC	TSS1500
cg19945840	1	1168036	0.279611	2.93212e-05	0.00096483	TRUE	Island	SDF4;SDF4;B3GALT6	TSS1500;TSS1500;1stExon
cg19955284	6	31833747	-0.227911	0.00873952	-0.00054331	FALSE	S_Shelf	SLC44A4	Body
cg19958021	2	5840827	0.428269	6.47351e-15	0.00108575	FALSE	S_Shelf	SOX11;SOX11	3'UTR;1stExon
cg19996355	19	19729375	0.351206	3.02894e-07	0.000607162	TRUE	Island	PBX4	1stExon
cg20019546	7	37955824	0.375314	1.18533e-08	0.00113476	FALSE	Island	SFRP4	1stExon
cg20067801	17	15401641	-0.206346	0.00018697	-0.000721902	FALSE	OpenSea
cg20085953	3	170073454	-0.224248	0.00730358	-0.00129481	FALSE	N_Shore
cg20098887	6	146864520	0.177478	0.000113833	0.000725269	FALSE	Island	RAB32	TSS1500
cg20120491	22	38965934	0.229075	0.00731326	0.00133429	FALSE	Island	DMC1	5'UTR
cg20224218	9	129261375	-0.147855	0.00790925	-0.000896171	TRUE	N_Shore	FAM125B	Body
cg20234855	2	120980555	0.274045	0.000572133	0.00112784	TRUE	Island	TMEM185B	Body
cg20426994	7	130418324	0.236488	0.00205991	0.000381346	TRUE	Island	KLF14	1stExon
cg20443635	20	35200590	-0.229351	0.000164764	-0.000996137	FALSE	N_Shore	TGIF2	TSS1500
cg20482280	14	105936300	0.261964	0.00823614	0.00170706	FALSE	Island	MTA1	Body
cg20507228	15	91460071	-0.248	4.59696e-07	-0.000989801	FALSE	OpenSea	MAN2A2	Body
cg20510378	6	31938207	-0.257776	0.00201395	-0.000760425	FALSE	N_Shore	STK19;STK19;STK19;DOM3Z	TSS1500;TSS1500;TSS1500;Body
cg20523947	4	53744073	0.290481	0.000133898	0.000819971	FALSE	OpenSea	SCFD2	Body
cg20591472	1	110008990	0.2534	0.000248334	0.000699992	TRUE	Island	SYPL2	TSS200
cg20591728	17	46683606	0.276502	0.000492457	0.000867263	TRUE	N_Shore	LOC404266;HOXB6;LOC404266	Body;TSS1500;Body
cg20692569	7	72848481	0.389687	9.75444e-11	0.00146492	TRUE	Island	FZD9	1stExon
cg20701901	1	207975360	-0.287183	1.84121e-07	-0.00158146	FALSE	OpenSea	MIR29C	TSS200
cg20777920	6	10404848	0.27708	0.000148617	0.000383269	FALSE	Island	TFAP2A;TFAP2A;TFAP2A	Body;Body;Body
cg20817822	1	207977868	-0.2062	0.00205263	-0.00129321	FALSE	OpenSea
cg20919799	11	2906667	0.223125	0.00243337	0.000402848	FALSE	Island	CDKN1C;CDKN1C;CDKN1C	Body;1stExon;Body
cg20974724	7	121944450	0.253031	0.000499793	0.000690747	TRUE	Island	FEZF1;FEZF1	1stExon;1stExon
cg21071793	3	11421381	0.324587	0.000157989	0.000856232	FALSE	OpenSea	ATG7;ATG7;ATG7	Body;Body;Body
cg21113478	3	36782467	-0.185429	0.00518545	-0.00126748	FALSE	OpenSea	DCLK3	TSS1500
cg21182694	3	139062771	0.402773	4.75299e-11	0.00145342	TRUE	N_Shore	MRPS22	TSS200
cg21209510	1	2119550	-0.161984	0.00903855	-0.000798175	FALSE	N_Shore	C1orf86	Body
cg21210529	5	137588237	0.271973	0.00090482	0.000584713	FALSE	OpenSea	GFRA3	3'UTR
cg21249595	6	30848811	0.198681	0.00715028	0.000674868	FALSE	N_Shelf
cg21349939	18	5296708	0.217086	0.00118951	0.000348897	FALSE	Island	ZFP161;ZFP161;ZFP161	TSS1500;TSS1500;TSS1500
cg21429500	4	17579272	0.164016	0.00109836	0.000893385	FALSE	Island	LAP3	Body
cg21454031	17	73030356	0.242712	0.00497888	0.000813457	FALSE	N_Shore
cg21462428	12	4381448	0.221311	0.00484195	0.000630043	TRUE	Island	CCND2	TSS1500
cg21493505	19	56879418	0.356717	1.04094e-08	0.00108242	TRUE	Island	ZNF542;ZNF542;ZNF542;ZNF542	TSS1500;TSS1500;TSS200;TSS200
cg21522254	12	27175280	0.183752	0.00314977	0.00050964	TRUE	N_Shore	MED21	TSS1500
cg21572722	6	11044894	0.342975	3.89025e-08	0.00104814	TRUE	Island	ELOVL2	TSS1500
cg21597754	12	7310839	-0.196375	0.00858922	-0.000859951	FALSE	OpenSea	CLSTN3	3'UTR
cg21699035	6	111926911	-0.139223	0.00846066	-0.000674371	FALSE	OpenSea	TRAF3IP2;TRAF3IP2;TRAF3IP2	Body;5'UTR;5'UTR
cg21725716	19	1725535	0.253059	0.00235471	0.000547949	TRUE	Island
cg21868699	4	9534366	0.262238	0.00526363	0.000689128	TRUE	Island
cg21878188	8	67089887	0.205677	0.00188382	0.000435762	TRUE	Island	CRH	5'UTR
cg21915449	5	156456672	-0.17469	0.00675302	-0.000409732	FALSE	OpenSea	HAVCR1;HAVCR1	3'UTR;3'UTR
cg22118147	5	172144013	0.250537	0.000709251	0.000751948	FALSE	OpenSea
cg22122925	1	8073906	-0.20536	0.00354945	-0.00104923	FALSE	OpenSea	ERRFI1	Body
cg22127570	4	174443366	0.236909	0.00209017	0.000435534	TRUE	Island
cg22130673	11	114031817	-0.177577	0.00562024	-0.00146341	FALSE	OpenSea	ZBTB16;ZBTB16	Body;Body
cg22153695	18	32957405	0.307526	5.24574e-05	0.000652683	FALSE	Island	ZNF396	TSS200
cg22215392	3	12973168	-0.223424	0.00705905	-0.000632413	FALSE	N_Shelf	IQSEC1;IQSEC1	Body;Body
cg22228205	14	53620229	0.235904	0.00279653	0.000621869	FALSE	S_Shore	DDHD1;DDHD1;DDHD1	TSS200;TSS200;TSS200
cg22234080	22	29876942	0.223555	0.0078424	0.000589374	FALSE	Island	NEFH	1stExon
cg22277154	13	31020468	-0.318674	7.53256e-06	-0.0013641	FALSE	S_Shore
cg22310062	18	19181025	0.345395	8.28857e-08	0.000756169	TRUE	Island	ESCO1	TSS1500
cg22331349	19	52391350	0.249202	0.00223077	0.00074902	TRUE	Island	ZNF577;ZNF577;ZNF577	TSS200;TSS200;TSS200
cg22358580	12	54426725	0.250282	0.00185397	0.000579591	TRUE	N_Shore	HOXC4;HOXC5;HOXC5	5'UTR;TSS200;Body
cg22454769	2	106015767	0.516254	9.68143e-21	0.00233446	TRUE	Island	FHL2;FHL2;FHL2;FHL2	TSS200;TSS200;5'UTR;TSS200
cg22510037	12	113772128	-0.258588	1.04539e-08	-0.00168343	TRUE	N_Shore	SLC24A6	5'UTR
cg22663995	22	24921616	-0.24251	2.50603e-05	-0.00127275	FALSE	OpenSea	UPB1	Body
cg22736354	6	18122719	0.300424	0.0003433	0.000901363	TRUE	Island	NHLRC1	1stExon
cg22830707	12	54332181	0.281135	0.000541222	0.00072234	TRUE	N_Shore	HOXC13	TSS1500
cg22838281	11	61133580	-0.106599	0.0016416	-0.00049297	FALSE	S_Shelf	TMEM138;TMEM138	Body;Body
cg22851200	7	100465833	0.213223	0.000222362	0.000661041	FALSE	S_Shore	TRIP6	Body
cg22897522	17	8535468	-0.252889	8.45287e-05	-0.00137545	FALSE	S_Shore	MYH10	TSS1500
cg22973115	21	30257761	0.266566	0.000614206	0.000428187	FALSE	Island	N6AMT1;N6AMT1	TSS200;TSS200
cg23040782	1	6762215	0.409599	7.4266e-13	0.00187946	TRUE	S_Shore	DNAJC11	TSS1500
cg23052669	11	65765487	-0.171269	0.000284639	-0.000781222	FALSE	N_Shelf	EIF1AD	3'UTR
cg23142799	13	26625089	0.225963	0.00877526	0.000450361	TRUE	Island	SHISA2	1stExon
cg23146197	12	66271002	0.216099	0.00461266	0.000645975	FALSE	OpenSea	HMGA2;HMGA2	Body;Body
cg23174607	6	64281846	0.203356	0.00218884	0.000677367	TRUE	N_Shore	PTP4A1	TSS200
cg23195373	19	45954891	-0.142855	0.00546803	-0.000770414	FALSE	S_Shore
cg23201938	5	134451535	-0.208306	0.00497888	-0.000579552	FALSE	OpenSea
cg23207054	17	38171530	-0.223867	0.0027609	-0.000576113	FALSE	OpenSea	CSF3;CSF3;CSF3	TSS200;TSS200;TSS200
cg23239612	5	137549391	0.174685	0.00294011	0.000392817	FALSE	OpenSea	CDC23	TSS1500
cg23251798	1	84902639	-0.221744	0.00183158	-0.00128537	FALSE	OpenSea
cg23352942	3	46931381	-0.247873	0.00144913	-0.00219439	TRUE	N_Shelf	PTH1R	Body
cg23376861	18	43678713	0.270815	3.7976e-07	0.00142239	TRUE	S_Shore	ATP5A1;ATP5A1	5'UTR;TSS1500
cg23404330	17	80251639	0.15671	0.00448615	0.000706293	TRUE	Island
cg23411043	17	78157950	0.215902	0.00614	0.000537598	FALSE	Island	CARD14	Body
cg23464360	8	144513980	-0.213562	0.000270607	-0.00124349	FALSE	S_Shore	MAFA	TSS1500
cg23506842	1	202130920	0.326278	3.96502e-06	0.00110635	FALSE	OpenSea	PTPN7	TSS1500
cg23520422	12	76423956	0.153877	0.00962844	0.000518764	FALSE	N_Shore	PHLDA1	3'UTR
cg23527920	6	32906857	-0.22497	0.00898657	-0.0005327	FALSE	OpenSea	HLA-DMB	Body
cg23530707	7	72983995	-0.177279	0.001199	-0.000530152	FALSE	N_Shore	TBL2	3'UTR
cg23727007	6	29716796	0.272964	0.000537196	0.000737844	FALSE	Island	LOC285830;LOC285830	Body;Body
cg23734503	4	68829101	0.180074	0.00484195	0.000284047	FALSE	OpenSea	TMPRSS11A;TMPRSS11A	1stExon;1stExon
cg23813012	1	14026482	0.226667	0.00484195	0.000489586	TRUE	Island	PRDM2	TSS1500
cg23861715	9	99382235	0.129932	0.00849189	0.000478942	FALSE	Island	CDC14B;CDC14B	TSS200;TSS200
cg23893898	4	6247571	0.203861	0.00641869	0.00107479	TRUE	Island
cg23938213	13	41239125	0.150324	0.00441136	0.000569413	FALSE	Island	FOXO1	Body
cg23941599	5	114880796	0.3216	1.71314e-07	0.00146843	FALSE	S_Shore	FEM1C	TSS1500
cg23942974	5	42995123	0.248643	0.00348068	0.000590986	TRUE	Island
cg23956238	19	55672036	0.28172	0.00198822	0.000596472	TRUE	Island	C19orf51	Body
cg23981354	6	139455976	0.411956	5.23512e-12	0.00148156	FALSE	N_Shore	HECA	TSS1500
cg23995914	4	10459228	0.297838	0.000359629	0.00110035	TRUE	Island	ZNF518B	TSS200
cg24035598	14	61124418	0.245819	0.00708078	0.000364727	TRUE	Island
cg24079702	2	106015771	0.544455	4.4841e-25	0.00181589	TRUE	Island	FHL2;FHL2;FHL2;FHL2	TSS200;TSS200;5'UTR;TSS200
cg24099956	11	113907379	-0.255265	0.000230623	-0.00107186	FALSE	S_Shore
cg24136700	17	17696044	-0.229762	0.000454611	-0.00102186	FALSE	N_Shore	RAI1	5'UTR
cg24222995	7	28995786	0.297754	2.74468e-06	0.000616869	TRUE	Island	TRIL	1stExon
cg24304000	12	19592184	0.267356	5.50317e-06	0.000691568	FALSE	Island	AEBP2;AEBP2	TSS1500;TSS1500
cg24317285	3	157825196	0.264217	0.00151224	0.000602505	FALSE	S_Shore	SHOX2;SHOX2;SHOX2	TSS1500;TSS1500;TSS1500
cg24332710	1	46016173	0.221095	0.00767253	0.000617884	TRUE	N_Shore	AKR1A1;AKR1A1	TSS1500;TSS1500
cg24361048	1	3652931	-0.229191	0.00248982	-0.000575323	FALSE	S_Shelf	KIAA0495	3'UTR
cg24481868	13	50070504	0.248007	0.0078424	0.0007094	TRUE	Island	PHF11;PHF11	TSS200;Body
cg24496614	11	61735970	0.241673	0.00394121	0.000736693	FALSE	S_Shore	FTH1	TSS1500
cg24691835	2	74119781	0.217528	0.00510979	0.000481066	FALSE	OpenSea	ACTG2	TSS1500
cg24711336	10	80063791	-0.181622	0.00534989	-0.00134858	FALSE	S_Shore
cg24728542	6	39083205	0.299495	0.000225857	0.000722362	FALSE	S_Shore	C6orf64	TSS1500
cg24853724	7	28997403	0.250896	0.000431718	0.000764146	TRUE	Island	TRIL	1stExon
cg24883601	2	240112434	0.311234	3.75127e-07	0.00101235	FALSE	Island	HDAC4	Body
cg24888049	15	91426667	-0.183744	0.00567958	-0.00098866	FALSE	N_Shore	FES;FURIN;FES	TSS1500;3'UTR;TSS1500
cg24899767	17	73499833	-0.167397	0.00805471	-0.000715124	FALSE	N_Shore	CASKIN2;CASKIN2	Body;Body
cg24922022	4	827675	-0.220823	0.00870136	-0.00112741	FALSE	N_Shore
cg24991198	22	50217158	0.234215	0.00444054	0.000662679	FALSE	Island	BRD1	1stExon
cg25008614	15	44956192	0.306967	0.00154627	0.00108748	FALSE	S_Shore	SPG11;SPG11	TSS1500;TSS1500
cg25047092	2	61991905	0.269378	0.00250613	0.000985549	TRUE	S_Shore
cg25048564	21	33244752	0.208246	0.00766719	0.000708236	FALSE	N_Shore	HUNK	TSS1500
cg25159610	5	57756802	0.233575	0.0037941	0.000777694	FALSE	Island	PLK2	TSS1500
cg25230305	19	47341466	-0.389928	1.04094e-08	-0.00059727	FALSE	OpenSea	AP2S1;AP2S1	3'UTR;3'UTR
cg25393429	11	68094262	0.175743	0.00477388	0.000465725	FALSE	OpenSea	LRP5	Body
cg25401874	12	53886067	0.256161	0.000422753	0.000721873	FALSE	N_Shore	MAP3K12	5'UTR
cg25410668	1	28241577	0.306914	0.000110172	0.00154273	FALSE	S_Shore	RPA2	TSS1500
cg25453381	18	59562120	0.282993	0.000364654	0.000996885	TRUE	S_Shore
cg25460807	8	21908022	-0.271622	2.74603e-06	-0.00091936	FALSE	S_Shelf
cg25505610	11	32605184	0.343675	3.56314e-06	0.000502185	TRUE	Island	EIF3M	TSS1500
cg25540854	18	77404907	0.31324	0.000209457	0.00097909	FALSE	OpenSea
cg25801292	19	10614272	0.435427	2.5716e-13	0.00156069	TRUE	Island	KEAP1;KEAP1	TSS1500;TSS1500
cg25880980	12	56989385	-0.282896	7.05113e-09	-0.00136028	FALSE	OpenSea	BAZ2A;RBMS2	3'UTR;3'UTR
cg26002103	2	172967612	0.294657	0.00288585	0.000493452	TRUE	Island	DLX2	TSS200
cg26041882	10	122795038	0.124758	0.00582193	0.000628647	FALSE	OpenSea
cg26060489	6	1604990	0.38997	2.55791e-11	0.00118139	TRUE	Island
cg26073416	13	73632942	0.315196	7.13735e-05	0.000695919	FALSE	Island	KLF5	TSS200
cg26092675	6	26225258	0.25725	0.000345732	0.00106009	TRUE	N_Shore	HIST1H3E	TSS200
cg26186918	6	3272509	-0.181674	0.00319131	-0.000691876	FALSE	OpenSea	SLC22A23;SLC22A23	3'UTR;3'UTR
cg26189021	1	110757770	-0.180265	0.00393059	-0.00130747	FALSE	S_Shelf	KCNC4;KCNC4;KCNC4	Body;Body;Body
cg26256521	14	105147537	0.207421	0.00166416	0.00109989	TRUE	S_Shelf
cg26269881	3	5023310	-0.32204	3.56332e-05	-0.00257887	FALSE	N_Shore	BHLHE40	Body
cg26392005	14	81421297	0.32996	1.64117e-08	0.00063106	FALSE	Island	TSHR;TSHR;TSHR	TSS1500;TSS1500;TSS1500
cg26472684	6	14763072	-0.118467	0.00116827	-0.000529344	FALSE	OpenSea
cg26490949	13	20532080	0.281876	0.00107177	0.000509987	TRUE	Island	ZMYM2;ZMYM2	TSS1500;TSS1500
cg26529516	22	43253547	0.252028	0.00444054	0.000963258	TRUE	Island	ARFGAP3;ARFGAP3	TSS200;TSS200
cg26542283	5	43040505	0.272747	0.000112793	0.00065856	TRUE	Island	C5orf39	TSS200
cg26647200	16	2482775	-0.253837	1.94527e-05	-0.000725265	FALSE	S_Shelf	CCNF	Body
cg26672098	2	42326070	-0.257323	0.0016416	-0.000535743	FALSE	N_Shelf
cg26750487	1	207818449	0.27202	0.000166034	0.000674754	FALSE	Island	CR1L	TSS200
cg26757097	6	33260263	-0.245433	3.13491e-05	-0.000855947	FALSE	S_Shelf	RGL2;RGL2	Body;Body
cg26790059	5	156772562	-0.199615	0.000863073	-0.00148942	FALSE	OpenSea	CYFIP2;C5orf40;CYFIP2;CYFIP2;C5orf40	Body;1stExon;Body;Body;5'UTR
cg26790247	3	147108512	0.182602	0.0023287	0.00137255	FALSE	Island	ZIC4;ZIC4;ZIC4;ZIC4;ZIC4	Body;Body;Body;Body;Body
cg26799416	22	42611379	-0.214317	0.00374374	-0.000830095	FALSE	OpenSea	TCF20;TCF20;TCF20;TCF20	1stExon;1stExon;5'UTR;5'UTR
cg26830108	7	100813299	0.310663	7.77299e-06	0.000407851	TRUE	N_Shelf
cg26849331	6	32116216	0.251135	0.00374374	0.000889166	FALSE	N_Shore	PRRT1	3'UTR
cg26956371	10	124713989	0.174169	0.00152862	0.000281701	TRUE	Island	C10orf88	TSS200
cg26983469	10	17271051	0.202686	0.00747926	0.000769477	FALSE	Island	VIM	5'UTR
cg27061971	5	72746990	0.219618	0.00562105	0.00056518	TRUE	Island
cg27108925	5	109024988	0.230795	0.00563381	0.000335514	FALSE	Island	MAN2A1	TSS200
cg27111444	12	54590808	0.240815	0.00319131	0.000546763	FALSE	OpenSea
cg27181013	12	6960042	0.226499	0.00347679	0.000925121	FALSE	N_Shore	USP5;USP5;CDCA3	TSS1500;TSS1500;Body
cg27294983	14	24629556	-0.216167	0.00518545	-0.000483655	FALSE	OpenSea	IRF9;RNF31	TSS1500;Body
cg27509306	12	510604	0.26815	0.000898513	0.000494127	FALSE	Island	CCDC77;CCDC77;CCDC77;CCDC77	TSS200;5'UTR;TSS200;5'UTR
cg27513684	1	27729053	-0.141531	0.000917767	-0.00116024	FALSE	OpenSea
cg27529628	12	100967219	0.353619	7.94102e-11	0.00124002	TRUE	N_Shore	GAS2L3	TSS1500
cg27541691	17	40811050	0.40037	4.63654e-09	0.00139232	TRUE	N_Shore	TUBG2	TSS1500
cg27560229	12	8543302	0.225292	0.00813865	0.000809776	TRUE	Island	LOC389634	Body
cg27618939	8	71581788	0.27652	0.00128492	0.00086185	FALSE	S_Shore	XKR9;LACTB2	5'UTR;TSS1500
ch.1.173201044F	1	174934421	-0.22617	0.0077717	-0.000724729	TRUE	OpenSea
ch.12.1023240F	12	50635579	-0.288362	0.000182113	-0.00155636	FALSE	OpenSea	LIMA1;LIMA1	Body;Body
ch.17.1742593R	17	65528935	-0.212876	0.00777952	-0.000559694	FALSE	OpenSea	PITPNC1;PITPNC1	Body;Body
ch.18.1114073F	18	56625820	-0.267467	0.00857579	-0.000727966	FALSE	OpenSea	ZNF532	Body
ch.18.189111R	18	8626384	-0.209573	0.00694457	-0.00105084	TRUE	OpenSea	RAB12	Body
ch.2.1904845F	2	86300378	-0.248872	0.00176419	-0.00180885	TRUE	OpenSea	POLR1A	Body
ch.2.20642108R	2	20778627	-0.21441	0.00522218	-0.00142794	FALSE	OpenSea
ch.2.47286786F	2	47433282	-0.231719	0.000388533	-0.000573511	FALSE	OpenSea
ch.7.2635062R	7	127719998	-0.21764	0.00308126	-0.00155104	FALSE	OpenSea	SND1	Body
ch.7.3189261R	7	151489100	-0.217635	0.000497194	-0.000792616	FALSE	OpenSea	PRKAG2;PRKAG2	5'UTR;Body
ch.8.1011566R	8	42507619	-0.221604	0.0011855	-0.00155785	FALSE	OpenSea
ch.9.126316596R	9	127276775	-0.303532	1.11371e-05	-0.000782585	FALSE	OpenSea

## Sheet: MTG_age_associated_CpGs
Probe	CHR	MAPINFO	Pearson's r	P value	ageEstimate	Shared in CBL	Relation_to_Island	UCSC_RefGene_Name	UCSC_RefGene_Group
cg00002033	19	39798481	0.191783	0.00209126	0.0010965	FALSE	Island	LRFN1	Body
cg00003994	7	15725862	0.284784	4.08725e-06	0.000846154	FALSE	OpenSea	MEOX2	1stExon
cg00006081	10	124908907	0.225085	0.000605133	0.00100885	FALSE	Island	HMX2	Body
cg00013660	9	140068770	0.169267	0.00193793	0.000664466	FALSE	N_Shore
cg00014561	16	56762906	-0.196028	0.00386536	-0.000990559	FALSE	N_Shore	NUP93	TSS1500
cg00025981	13	42031281	0.26779	4.01951e-06	0.000403396	FALSE	Island	C13orf15	TSS1500
cg00026474	8	134585500	-0.220275	0.001029	-0.00107337	FALSE	S_Shore	ST3GAL1;ST3GAL1	TSS1500;TSS1500
cg00032205	8	98290372	0.229457	0.000347142	0.00155655	FALSE	Island	TSPYL5	TSS200
cg00034076	8	85096037	0.28732	6.9481e-08	0.00103498	FALSE	N_Shore	RALYL;RALYL;RALYL;RALYL;RALYL	5'UTR;TSS1500;5'UTR;5'UTR;1stExon
cg00038736	19	38877134	0.202168	0.00106626	0.0008278	FALSE	Island	GGN	Body
cg00048759	7	99775422	0.142844	0.00281133	0.00082285	FALSE	Island	STAG3;GPC2	TSS200;TSS1500
cg00048838	6	27806471	0.187295	0.00590625	0.000557727	FALSE	Island	HIST1H2BN;HIST1H2AK	1stExon;TSS1500
cg00052684	6	35694245	-0.211877	0.00018337	-0.00180443	FALSE	N_Shore	FKBP5	5'UTR
cg00055233	9	5339677	0.237966	1.40389e-05	0.00086508	FALSE	Island	RLN1	1stExon
cg00055359	2	134023210	-0.168534	0.00943828	-0.000812922	FALSE	N_Shore	NCKAP5;NCKAP5	Body;Body
cg00058786	12	49365465	-0.234398	0.000642748	-0.000431093	FALSE	S_Shore	WNT10B;WNT10B	5'UTR;1stExon
cg00059089	2	153263288	-0.2057	0.00204772	-0.00117628	FALSE	OpenSea	FMNL2	Body
cg00059225	5	151304357	0.240956	6.56522e-07	0.00130651	FALSE	Island	GLRA1;GLRA1;GLRA1;GLRA1	1stExon;1stExon;5'UTR;5'UTR
cg00061086	14	50088260	0.185915	0.00957046	0.000380818	FALSE	Island	RPL36AL;MGAT2	TSS1500;1stExon
cg00064020	3	183894761	0.145067	0.00240069	0.00101367	FALSE	S_Shore	AP2M1;AP2M1	5'UTR;5'UTR
cg00065935	3	120627088	0.194208	0.00146569	0.000387765	FALSE	Island	STXBP5L;STXBP5L	1stExon;5'UTR
cg00067720	5	67521141	-0.168442	0.00867046	-0.000900714	FALSE	OpenSea	PIK3R1	TSS1500
cg00068155	3	131754131	0.29857	7.9283e-07	0.00123831	FALSE	Island	CPNE4	TSS1500
cg00069242	14	23450527	0.194115	0.00292231	0.000459238	FALSE	Island	JUB	1stExon
cg00074365	2	64088479	-0.17413	0.00870301	-0.001111	FALSE	OpenSea	UGP2;UGP2	Body;Body
cg00087546	1	3308286	0.216386	0.00147088	0.000558357	FALSE	N_Shore	PRDM16;PRDM16	Body;Body
cg00088042	10	103892309	0.237282	1.07164e-05	0.00101536	TRUE	N_Shore	PPRC1	TSS1500
cg00091633	3	120170383	0.175967	0.00700766	0.000906165	FALSE	Island	FSTL1	TSS1500
cg00092518	13	50070550	0.217577	0.000996131	0.0014815	FALSE	Island	PHF11;PHF11;PHF11	Body;1stExon;5'UTR
cg00093643	15	44579510	-0.241326	2.72004e-05	-0.00138851	FALSE	N_Shore	CASC4;CASC4	TSS1500;TSS1500
cg00094518	7	130418549	0.228386	9.59138e-06	0.000599836	FALSE	Island	KLF14	1stExon
cg00095728	2	176976081	0.180044	0.00710309	0.000760551	FALSE	N_Shore
cg00097146	2	45171818	0.224833	0.00292113	0.000607178	FALSE	Island	SIX3	Body
cg00097432	3	114102565	0.163185	0.000406056	0.000887274	FALSE	OpenSea	ZBTB20;ZBTB20;ZBTB20;ZBTB20;ZBTB20;ZBTB20;ZBTB20	5'UTR;5'UTR;5'UTR;5'UTR;5'UTR;5'UTR;TSS200
cg00105628	20	21087165	0.177735	0.00252638	0.000910485	FALSE	Island
cg00107579	5	159398670	0.228249	0.00492799	0.000423323	FALSE	N_Shore	ADRA1B	Body
cg00117651	22	45809523	0.260082	4.55419e-07	0.000469243	FALSE	Island	SMC1B;RIBC2	TSS200;TSS200
cg00123324	22	50875752	0.170886	0.00578758	0.000684417	FALSE	Island	SAPS2	Body
cg00147160	1	26503991	0.227416	0.00142585	0.000659595	FALSE	OpenSea	CNKSR1;CNKSR1;CNKSR1	Body;5'UTR;1stExon
cg00151370	6	16323285	-0.188397	0.00334734	-0.00153815	FALSE	N_Shelf	ATXN1;ATXN1	Body;Body
cg00157109	7	151569191	-0.230768	0.00102415	-0.000626802	FALSE	N_Shelf	PRKAG2	Body
cg00157796	6	159590231	0.260944	2.01937e-06	0.000834989	FALSE	Island	FNDC1	TSS200
cg00169412	6	27463347	0.203486	0.00529602	0.000516588	FALSE	Island
cg00174428	1	165204791	0.191555	0.00966614	0.000607476	FALSE	Island	LMX1A	Body
cg00177142	5	176729012	-0.211216	0.00915501	-0.000620723	FALSE	N_Shore	RAB24;RAB24	Body;Body
cg00185336	7	73153699	0.184403	0.00191851	0.000854356	FALSE	Island	ABHD11;ABHD11;ABHD11;ABHD11;ABHD11;ABHD11;ABHD11	TSS1500;TSS1500;TSS1500;TSS1500;TSS1500;TSS1500;TSS1500
cg00188704	7	27140797	0.138544	0.00619027	0.000952204	FALSE	N_Shelf	HOXA2	Body
cg00197517	18	5197468	0.197702	0.00673524	0.000874963	FALSE	S_Shore	LOC642597	TSS1500
cg00228891	1	207818893	0.133267	0.00620287	0.00119808	FALSE	Island	CR1L	Body
cg00236919	4	48018263	0.218852	0.000213145	0.000920628	FALSE	N_Shore	NIPAL1	TSS1500
cg00239563	4	81128029	0.278272	2.8725e-05	0.000924704	FALSE	N_Shore
cg00239660	6	130182620	-0.255314	0.000223633	-0.00106758	FALSE	OpenSea	C6orf191	TSS1500
cg00245454	4	159746160	-0.191805	0.00609888	-0.000767324	FALSE	OpenSea	FNIP2	Body
cg00252781	1	179334658	0.236031	2.69873e-05	0.00137194	TRUE	N_Shore	C1orf125;C1orf125	TSS1500;TSS200
cg00253658	16	54210496	0.219596	0.00649288	0.00108896	FALSE	OpenSea
cg00258136	8	7657022	0.242963	0.000239132	0.00108537	FALSE	OpenSea
cg00266920	18	55021277	0.271605	8.51967e-06	0.000907501	FALSE	Island	ST8SIA3	Body
cg00277898	6	31745181	-0.194569	0.00227551	-0.000687426	FALSE	OpenSea	C6orf27	TSS200
cg00278392	6	16802505	-0.203495	0.0063272	-0.00133157	FALSE	OpenSea
cg00292001	3	46853850	0.24544	0.000153728	0.000651116	FALSE	Island
cg00292135	7	156433068	0.390044	1.73062e-12	0.000868882	FALSE	Island	C7orf13;RNF32	Body;TSS1500
cg00298065	19	58715577	0.234304	1.35269e-06	0.00117722	FALSE	Island	ZNF274;ZNF274;ZNF274	Body;Body;5'UTR
cg00300627	9	132646360	-0.158206	0.00792753	-0.000957182	FALSE	N_Shore
cg00302494	2	237080354	0.176841	0.00465062	0.000716908	FALSE	Island
cg00303378	1	159825552	0.322048	1.85809e-10	0.000982013	FALSE	S_Shore	VSIG8;C1orf204	Body;TSS1500
cg00305585	16	1610898	0.153548	0.00826916	0.000515423	FALSE	OpenSea	IFT140	Body
cg00308560	7	216899	-0.183717	0.00765074	-0.000714	FALSE	N_Shore	FAM20C	Body
cg00314966	16	86544346	0.289427	5.87793e-05	0.000909857	FALSE	Island	FOXF1	1stExon
cg00329615	3	118706648	-0.284896	2.84665e-07	-0.00141198	FALSE	OpenSea	IGSF11;IGSF11	Body;Body
cg00330059	4	183637135	0.206864	0.000566177	0.000493259	FALSE	OpenSea	ODZ3	Body
cg00333154	6	106808703	0.158108	0.00459635	0.000393132	FALSE	Island
cg00336700	2	176943704	0.239397	4.87321e-05	0.000995849	FALSE	N_Shore
cg00338080	7	75889659	0.209073	0.00530093	0.000697647	FALSE	Island	SRRM3	Body
cg00339319	1	223899845	0.173371	0.00340254	0.000701543	FALSE	N_Shore	CAPN2;CAPN2	TSS1500;Body
cg00340850	20	55500523	0.244396	0.000105349	0.000502313	FALSE	Island
cg00349404	10	106100036	-0.236085	0.000699691	-0.000760346	FALSE	S_Shore
cg00359465	1	2004346	0.167475	0.00250493	0.000575887	FALSE	N_Shore	PRKCZ;PRKCZ	TSS1500;Body
cg00366531	2	130970940	0.1483	0.00144719	0.000817638	FALSE	Island
cg00384539	8	70983567	0.208641	0.00143071	0.000649311	FALSE	Island	PRDM14	TSS200
cg00385925	16	3095538	0.174265	0.00650006	0.000629405	FALSE	N_Shore	MMP25	TSS1500
cg00388262	4	1554466	0.271301	1.02948e-06	0.0010413	FALSE	Island
cg00394316	7	22539822	0.241817	8.69476e-05	0.00122539	TRUE	Island	MGC87042;MGC87042;MGC87042;MGC87042	5'UTR;1stExon;1stExon;5'UTR
cg00399175	2	26395448	0.207857	0.00302568	0.000734526	FALSE	Island	FAM59B	TSS1500
cg00400448	15	60285691	0.134355	0.00391366	0.000807348	FALSE	N_Shore
cg00407393	6	158464296	-0.254781	0.000537221	-0.00114645	FALSE	OpenSea	SYNJ2	Body
cg00411411	10	103455165	0.168453	0.00904112	0.000462153	FALSE	S_Shore	FBXW4	TSS1500
cg00432789	1	211650394	0.203168	0.00441127	0.000461741	FALSE	N_Shore	RD3;RD3	3'UTR;3'UTR
cg00439658	17	72848669	0.242093	1.40476e-05	0.00108859	FALSE	Island	GRIN2C	Body
cg00442282	17	38471064	-0.206217	0.00103393	-0.000865286	FALSE	N_Shore	RARA	5'UTR
cg00452882	16	67687119	0.13119	0.00752237	0.00214053	FALSE	Island	RLTPR	Body
cg00453193	7	115851050	0.244824	3.5914e-05	0.000730005	FALSE	S_Shore	TES	Body
cg00470277	7	2669915	-0.169722	0.0010912	-0.000598491	FALSE	N_Shore
cg00474746	11	35684799	0.241272	2.37397e-07	0.00128535	TRUE	Island	TRIM44	1stExon
cg00484358	1	110610995	0.181109	0.0013621	0.000607055	FALSE	Island	ALX3	Body
cg00491255	16	58019984	0.251966	5.34189e-05	0.00156614	FALSE	Island	TEPP;TEPP	Body;Body
cg00495775	2	176972041	0.243285	5.60523e-05	0.000961449	FALSE	Island	HOXD11	TSS200
cg00500789	1	43751370	0.231733	0.00037462	0.000985802	FALSE	OpenSea	C1orf210;C1orf210	TSS200;TSS200
cg00509451	11	64811775	0.192503	0.00115067	0.000760045	FALSE	N_Shelf	SAC3D1	Body
cg00510870	8	29210800	-0.232609	2.34557e-05	-0.00115602	FALSE	Island
cg00521255	5	139726689	-0.20642	0.00963394	-0.000689516	FALSE	S_Shore	HBEGF	TSS1500
cg00540769	5	80689492	0.227783	0.00847863	0.00120092	FALSE	N_Shore	RNU5E;RNU5D;ACOT12	Body;Body;Body
cg00546897	21	45232232	-0.167956	0.0065531	-0.000646219	FALSE	OpenSea	LOC284837	Body
cg00548268	7	98245830	0.233282	3.25369e-05	0.000986181	FALSE	Island	NPTX2	TSS1500
cg00548708	17	48041547	0.19609	0.0037082	0.000474562	FALSE	Island
cg00553149	7	99775558	0.179996	0.000454208	0.00092758	FALSE	Island	STAG3;STAG3;GPC2	1stExon;5'UTR;TSS1500
cg00554413	1	59042113	0.262113	4.58734e-07	0.00132644	FALSE	Island	TACSTD2	1stExon
cg00564163	7	87935979	0.224849	0.000246925	0.000961069	FALSE	OpenSea	STEAP4	5'UTR
cg00569813	8	8483549	-0.190851	0.00112411	-0.00122716	FALSE	OpenSea
cg00574740	13	76209541	0.261346	1.32147e-05	0.00107985	FALSE	Island	LMO7	Body
cg00576075	1	85725654	0.239742	9.63838e-06	0.0012199	TRUE	S_Shore	C1orf52;C1orf52	TSS1500;TSS1500
cg00588691	4	14864543	0.209336	0.000858934	0.000958937	FALSE	Island
cg00590036	6	158957433	0.250164	6.08417e-05	0.00131761	FALSE	Island	TMEM181	TSS200
cg00593607	12	93530780	-0.188479	0.00880346	-0.000455524	FALSE	OpenSea
cg00593900	19	10206746	0.186766	0.0030997	0.000345131	TRUE	Island	ANGPTL6	Body
cg00603871	13	24844861	-0.208087	0.0016437	-0.000909297	FALSE	OpenSea	SPATA13;SPATA13	Body;Body
cg00608661	12	105065028	-0.20609	0.00429924	-0.00060407	FALSE	OpenSea	CHST11	Body
cg00611789	5	78985432	0.201719	0.00447063	0.00106032	FALSE	OpenSea	CMYA5	TSS1500
cg00613752	6	110300308	0.236834	0.000226686	0.000825146	FALSE	Island	GPR6;GPR6	1stExon;5'UTR
cg00615592	6	158937125	0.215025	0.0075352	0.000457167	FALSE	N_Shore
cg00627029	17	72322791	-0.133356	0.00191427	-0.00147327	FALSE	S_Shore	KIF19	Body
cg00635674	15	72490448	0.23254	7.11637e-06	0.00114825	FALSE	S_Shore	GRAMD2	TSS1500
cg00647658	16	54227814	0.155494	0.00957046	0.00129546	FALSE	N_Shore
cg00650176	9	72435576	0.194114	0.00289649	0.000959736	FALSE	OpenSea	C9orf135	TSS200
cg00651401	3	195623338	-0.255022	1.54763e-05	-0.000654268	FALSE	S_Shore	TNK2;TNK2	TSS1500;5'UTR
cg00653312	16	87863785	0.217414	0.000380663	0.000499844	FALSE	OpenSea	SLC7A5	3'UTR
cg00664416	1	38261192	0.225391	6.78925e-05	0.000583087	FALSE	S_Shore	MANEAL;MANEAL;MANEAL;MANEAL	Body;Body;5'UTR;1stExon
cg00679520	12	63133578	-0.208956	0.00607582	-0.000865656	FALSE	OpenSea	PPM1H	Body
cg00702638	3	44803293	0.255958	2.19875e-07	0.00124908	FALSE	Island	KIF15;KIF15;KIAA1143	1stExon;5'UTR;TSS200
cg00704970	17	78865368	-0.213508	0.00308411	-0.000727542	FALSE	S_Shore	RPTOR;RPTOR	Body;Body
cg00708105	12	101110754	0.182347	0.0098158	0.000704703	FALSE	Island
cg00709966	7	27253143	0.277235	4.02202e-06	0.000843397	FALSE	Island
cg00718470	15	98964982	0.16684	0.00536014	0.000936068	FALSE	Island
cg00728300	16	87903283	0.174947	0.000836598	0.000856612	FALSE	Island	SLC7A5	TSS200
cg00731185	7	155167702	0.283893	1.82409e-05	0.00135033	FALSE	Island
cg00733683	19	1244464	-0.205607	0.0047109	-0.0012041	FALSE	S_Shore	ATP5D;ATP5D	3'UTR;3'UTR
cg00741900	14	102027797	0.220319	0.00156816	0.00085054	FALSE	Island	DIO3;DIO3;MIR1247	5'UTR;1stExon;TSS1500
cg00743094	13	100547968	0.340635	9.093e-08	0.00153591	FALSE	Island	CLYBL	3'UTR
cg00745389	7	32467435	0.1914	0.00263753	0.000773713	FALSE	Island
cg00748589	12	11653486	0.340734	3.78434e-13	0.00177025	FALSE	Island
cg00754688	2	225307499	0.201717	0.00152777	0.00110144	FALSE	Island
cg00755043	9	91150159	0.253425	9.6891e-05	0.00083015	FALSE	Island	NXNL2;NXNL2;NXNL2;NXNL2	1stExon;1stExon;5'UTR;5'UTR
cg00758229	3	25469148	-0.183009	0.00647758	-0.000546215	FALSE	OpenSea	RARB;RARB	TSS1500;TSS1500
cg00760935	4	155411351	0.241367	0.00263825	0.000879224	FALSE	Island	DCHS2;DCHS2	1stExon;1stExon
cg00762662	10	23727572	0.210282	0.00116953	0.000797668	FALSE	N_Shore	OTUD1	TSS1500
cg00764612	1	150255213	0.232943	0.000369781	0.000529808	FALSE	S_Shore	C1orf51	TSS200
cg00769240	8	12517080	0.141855	0.00209126	0.000919566	FALSE	Island
cg00773965	1	7831173	0.204023	0.00213978	0.0002546	FALSE	N_Shore	VAMP3	TSS200
cg00792513	6	100066698	0.188472	0.00267068	0.000755292	FALSE	Island
cg00792966	6	21595983	0.226734	0.00360897	0.000373648	FALSE	Island	SOX4	1stExon
cg00799387	3	32827142	0.204745	0.0014213	0.000837683	FALSE	S_Shelf
cg00807959	1	48176281	0.221443	0.000303774	0.00192019	FALSE	Island
cg00808170	5	140807787	0.189306	0.00438127	0.00062944	FALSE	Island	PCDHGA4;PCDHGA11;PCDHGA11;PCDHGA9;PCDHGA1;PCDHGB1;PCDHGB8P;PCDHGB6;PCDHGB3;PCDHGB7;PCDHGA6;PCDHGA8;PCDHGA10;PCDHGA5;PCDHGB4;PCDHGA3;PCDHGA2;PCDHGB2;PCDHGA7;PCDHGB5	Body;Body;Body;Body;Body;Body;Body;Body;Body;Body;Body;Body;Body;Body;Body;Body;Body;Body;Body;Body
cg00860370	1	104068121	0.282076	2.58506e-08	0.000612216	FALSE	N_Shore	RNPC3	TSS1500
cg00860379	15	53097822	0.25202	2.69985e-05	0.000554402	FALSE	Island
cg00860712	1	203274134	-0.204108	0.00545138	-0.00105815	FALSE	N_Shore	BTG2	TSS1500
cg00861945	19	49007025	0.169029	0.00287385	0.000569255	FALSE	S_Shelf	LMTK3	Body
cg00862117	12	176111	0.203274	0.00014108	0.000451743	FALSE	Island	IQSEC3	1stExon
cg00875989	18	44774054	0.236345	6.32428e-06	0.000995496	FALSE	Island
cg00878605	19	17716645	0.239803	0.000122355	0.000942843	FALSE	Island	UNC13A	3'UTR
cg00880018	13	43149171	0.255431	0.00013295	0.000706399	FALSE	Island	TNFSF11;TNFSF11	Body;5'UTR
cg00889398	13	28502089	0.217972	0.000534367	0.000822409	FALSE	Island
cg00910067	19	33717545	0.183495	0.0068266	0.000653966	FALSE	Island	SLC7A10	TSS1500
cg00911351	5	140767255	0.161349	0.00342172	0.000767655	FALSE	Island	PCDHGA4;PCDHGA6;PCDHGA1;PCDHGA5;PCDHGB1;PCDHGA3;PCDHGA2;PCDHGA7;PCDHGB2;PCDHGB4;PCDHGB4;PCDHGB3	Body;Body;Body;Body;Body;Body;Body;Body;Body;TSS200;TSS200;Body
cg00917181	17	76925901	0.204915	0.00147515	0.000611828	FALSE	S_Shelf
cg00926215	2	223162049	0.216759	0.000151153	0.000687951	FALSE	N_Shore	PAX3;PAX3;PAX3;CCDC140;PAX3;PAX3;PAX3;PAX3;PAX3	Body;Body;Body;TSS1500;Body;Body;Body;Body;Body
cg00927231	16	4357579	0.270271	1.05246e-06	0.00086301	FALSE	Island
cg00927554	12	95941920	0.223457	0.00260328	0.000989989	FALSE	Island	USP44;USP44	5'UTR;5'UTR
cg00930873	15	58357973	0.190112	0.00967999	0.000595281	FALSE	Island	ALDH1A2;ALDH1A2	TSS200;TSS200
cg00934232	8	104185332	-0.218169	0.00346524	-0.000689954	FALSE	OpenSea	BAALC;BAALC	Body;Body
cg00937392	9	94662566	0.223335	0.00242618	0.000543051	FALSE	Island	ROR2	Body
cg00939684	16	1599150	0.169561	0.00280994	0.000718628	FALSE	Island	IFT140;TMEM204	Body;Body
cg00941983	6	43473306	-0.221419	0.00682376	-0.000474771	FALSE	N_Shelf	TJAP1;TJAP1;TJAP1;TJAP1;TJAP1;TJAP1;TJAP1	Body;Body;Body;Body;Body;Body;Body
cg00947599	7	2802697	0.177113	0.00963106	0.000932657	FALSE	Island	GNA12	Body
cg00955482	18	712737	0.209492	0.00155459	0.001392	FALSE	Island	ENOSF1;ENOSF1;ENOSF1	TSS200;TSS200;TSS1500
cg00962755	1	201439001	0.287115	2.52676e-07	0.00150058	FALSE	S_Shore	PHLDA3	TSS1500
cg00965748	20	39319235	0.204663	0.000579706	0.000800348	FALSE	Island	MAFB	TSS1500
cg00968267	13	73764146	0.153603	0.00631491	0.000565456	FALSE	OpenSea
cg00968461	12	69678000	0.220716	0.00497777	0.000977851	FALSE	OpenSea
cg00970361	15	60288348	0.183753	0.0035303	0.000618879	FALSE	N_Shore
cg00974941	7	48075316	0.157101	0.00574186	0.000458356	FALSE	Island	C7orf57	5'UTR
cg00979195	5	132155965	-0.210757	0.000554598	-0.000913626	FALSE	S_Shore
cg00979260	1	63419352	0.206107	0.000303536	0.000786698	FALSE	OpenSea
cg00991848	16	2014270	0.188737	0.0065702	0.000911695	FALSE	Island	SNHG9;SNORA64;SNORA78;RPS2	TSS1500;TSS1500;TSS1500;Body
cg00994629	14	22694547	-0.204551	0.00289145	-0.000709316	FALSE	OpenSea
cg01003961	7	20824706	0.255453	3.10432e-09	0.00126076	FALSE	Island	SP8;SP8	Body;Body
cg01013590	2	120281719	0.275725	6.31244e-07	0.000582254	FALSE	Island	SCTR	Body
cg01014224	13	44379186	-0.218217	0.0033647	-0.00128452	FALSE	OpenSea
cg01015175	11	112045641	-0.205587	0.00201627	-0.00125676	FALSE	OpenSea	BCO2;BCO2	TSS1500;TSS1500
cg01019770	17	1929555	0.182168	0.00633195	0.000742018	FALSE	S_Shore	RTN4RL1	TSS1500
cg01031101	6	28227091	0.218614	0.0037082	0.000912366	FALSE	Island	NKAPL	TSS200
cg01054110	12	125002332	-0.29438	2.72175e-05	-0.00134594	FALSE	Island	NCOR2;NCOR2	5'UTR;5'UTR
cg01056400	2	208119426	-0.188785	0.00905223	-0.000918046	FALSE	OpenSea
cg01060471	10	103911733	0.206234	0.000759675	0.000995034	FALSE	Island	NOLC1	TSS200
cg01070794	1	218337781	0.193922	0.00668918	0.00035054	FALSE	Island
cg01079738	1	182922427	0.219571	0.00286238	0.00104421	FALSE	Island	C1orf14;C1orf14	1stExon;5'UTR
cg01093363	6	30139991	0.206322	0.00491168	0.000627835	FALSE	Island	TRIM15	Body
cg01094121	6	28793540	0.166375	0.00428187	0.00091646	FALSE	OpenSea
cg01105229	7	116964841	-0.21979	0.000353967	-0.000729432	FALSE	S_Shore	WNT2;WNT2	TSS1500;TSS1500
cg01122755	6	44281249	0.326926	1.95771e-08	0.00123753	TRUE	S_Shore	AARS2	TSS200
cg01138867	5	160975792	0.212771	0.00295836	0.000380618	FALSE	S_Shore	GABRB2;GABRB2	TSS1500;TSS1500
cg01141812	6	123317124	0.215763	0.000271779	0.00110148	FALSE	N_Shore	CLVS2	TSS1500
cg01142302	3	9988590	0.192191	0.00240175	0.000926677	FALSE	Island	PRRT3	Body
cg01142635	4	6224117	0.188644	0.0010004	0.00105089	FALSE	Island
cg01143804	4	40751845	0.248227	8.25497e-06	0.000453213	FALSE	Island	NSUN7	TSS200
cg01150683	10	111216646	0.221182	0.000104301	0.000570516	FALSE	Island
cg01153166	15	96874702	0.260325	3.36882e-05	0.000946474	FALSE	Island	NR2F2;NR2F2;NR2F2;NR2F2	TSS1500;1stExon;Body;5'UTR
cg01155497	5	140203293	0.149971	0.00996269	0.000530843	FALSE	Island	PCDHA2;PCDHA1;PCDHA1;PCDHA3;PCDHA4;PCDHA5;PCDHA5	Body;Body;Body;Body;Body;1stExon;1stExon
cg01165043	2	64994401	-0.182776	0.00165086	-0.00089104	FALSE	N_Shore
cg01167578	16	89429419	0.186377	0.00519917	0.000468296	FALSE	OpenSea	ANKRD11	5'UTR
cg01174240	14	24785310	0.236716	0.00016061	0.000787966	FALSE	Island	LTB4R;LTB4R	Body;Body
cg01175767	1	112283245	0.274782	4.654e-06	0.00100912	FALSE	Island	C1orf183;C1orf183	Body;TSS1500
cg01176823	2	217540577	0.152811	0.00435873	0.000310484	FALSE	OpenSea	IGFBP5	3'UTR
cg01176947	6	10385279	0.21848	0.00717847	0.000440045	FALSE	Island
cg01185433	4	175139081	0.215921	0.000223788	0.000625603	FALSE	S_Shelf
cg01196788	2	19561709	0.311172	1.16697e-06	0.00154036	TRUE	N_Shore
cg01200965	2	75065513	0.209845	0.00122705	0.000368571	FALSE	S_Shelf	HK2	Body
cg01212071	2	122041650	-0.139788	0.00284819	-0.000870174	FALSE	N_Shore	TFCP2L1	Body
cg01213599	10	126704259	-0.205206	0.00126953	-0.000720254	FALSE	OpenSea	CTBP2;CTBP2;CTBP2	Body;Body;Body
cg01214340	13	50070499	0.182512	0.000352165	0.000944388	FALSE	Island	PHF11;PHF11	TSS200;Body
cg01217984	7	27143235	0.258367	6.55585e-06	0.00121799	FALSE	Island	HOXA2	TSS1500
cg01228134	2	233351921	0.166125	0.00487764	0.000787562	FALSE	Island	ECEL1	5'UTR
cg01230796	6	25652698	0.233799	6.42256e-05	0.000607657	FALSE	Island	SCGN	1stExon
cg01231381	2	180130081	-0.194765	0.00091691	-0.000526759	FALSE	S_Shore	SESTD1	TSS1500
cg01235659	5	16738047	0.134019	0.0069762	0.000586134	FALSE	OpenSea	MYO10	Body
cg01258200	4	77819018	0.261938	2.06775e-06	0.00091489	FALSE	Island	ANKRD56	TSS200
cg01259029	5	10564690	0.212273	0.00177843	0.000535753	TRUE	Island	ANKRD33B	1stExon
cg01264729	16	14622974	-0.23756	0.000383095	-0.000935896	FALSE	OpenSea	PARN;PARN	Body;Body
cg01280180	3	138047362	-0.197191	0.00247308	-0.00119813	FALSE	N_Shore	TXNDC6	5'UTR
cg01287975	7	97361241	0.281317	6.62056e-07	0.00118487	FALSE	Island	TAC1;TAC1;TAC1;TAC1	TSS200;TSS200;TSS200;TSS200
cg01291088	16	67687648	0.195941	0.00360256	0.00119076	FALSE	Island	RLTPR	Body
cg01292810	3	184241840	-0.167612	0.00898856	-0.00117288	FALSE	N_Shore
cg01295203	8	70984199	0.229685	0.000542108	0.000755533	FALSE	Island	PRDM14	TSS1500
cg01295399	10	50820278	0.17854	0.000141425	0.00143136	FALSE	Island	SLC18A3;CHAT;CHAT;CHAT	1stExon;TSS1500;5'UTR;TSS1500
cg01300495	13	40036885	0.215426	0.00118385	0.000488268	FALSE	OpenSea	LHFP	Body
cg01301319	7	27153580	0.157126	0.000571105	0.00125428	FALSE	Island	HOXA3;HOXA3;HOXA3;HOXA3	5'UTR;1stExon;5'UTR;5'UTR
cg01302656	14	29254853	0.190311	0.00421086	0.000869957	FALSE	Island	C14orf23	Body
cg01306824	17	77834118	0.235074	0.000107604	0.000586624	FALSE	Island
cg01312482	5	178451176	0.199567	0.00214418	0.000690354	FALSE	Island	ZNF879	5'UTR
cg01313313	5	43040590	0.231724	0.000876269	0.000490219	FALSE	Island	C5orf39	TSS200
cg01315916	5	3591609	0.2488	7.71528e-06	0.000915659	FALSE	Island
cg01321673	22	50438363	0.170431	0.000894317	0.000998809	FALSE	Island	IL17REL	Body
cg01327602	19	55952038	0.24872	9.16889e-06	0.00120478	FALSE	Island	SHISA7	Body
cg01329179	19	39734312	0.186741	0.00385938	0.000454219	FALSE	N_Shelf	IL28B	Body
cg01329687	16	11761803	0.299504	5.2717e-11	0.00171406	FALSE	N_Shore	SNN	TSS1500
cg01331810	7	86414302	-0.187946	0.00211667	-0.00115701	FALSE	N_Shore	GRM3	Body
cg01348733	17	33700757	0.263786	5.92855e-05	0.000727402	FALSE	Island	SLFN11;SLFN11;SLFN11;SLFN11;SLFN11	TSS200;TSS200;TSS200;TSS200;TSS200
cg01370449	7	27183369	0.25008	1.8313e-06	0.00165779	FALSE	Island	HOXA5	TSS200
cg01385198	11	68856225	-0.238188	7.4053e-05	-0.000785204	FALSE	OpenSea	TPCN2	3'UTR
cg01388649	17	46810768	0.224864	0.00227256	0.000529425	FALSE	Island
cg01395424	5	1277474	0.182933	0.00952338	0.000442736	FALSE	Island	TERT;TERT	Body;Body
cg01409887	7	98972188	0.25088	8.53713e-05	0.00103392	FALSE	Island	ARPC1B	TSS200
cg01412469	7	41732237	-0.23007	0.00917676	-0.000552212	FALSE	OpenSea	INHBA;LOC285954;LOC285954	Body;TSS1500;TSS1500
cg01412762	2	29751968	-0.206076	0.002604	-0.000973868	FALSE	OpenSea	ALK	Body
cg01416712	4	41750864	0.192425	0.00668473	0.000729031	FALSE	N_Shore	PHOX2B;PHOX2B	1stExon;5'UTR
cg01425762	16	81666633	-0.213102	0.00939007	-0.000722819	FALSE	OpenSea	CMIP;CMIP	Body;Body
cg01428589	19	33167718	0.194102	0.000572234	0.000654007	FALSE	Island	RGS9BP	1stExon
cg01429039	4	52918065	0.318602	2.78751e-08	0.00163194	TRUE	Island	SPATA18	Body
cg01431993	2	182542864	0.272901	3.62444e-06	0.000687502	FALSE	OpenSea	NEUROD1	Body
cg01432120	2	129494728	0.194739	0.000888026	0.000869054	FALSE	Island
cg01435574	11	129245728	0.221146	0.0006662	0.000388899	FALSE	Island	BARX2	TSS200
cg01441777	22	38714416	-0.22833	0.00289376	-0.000714332	FALSE	S_Shore	CSNK1E;CSNK1E	TSS1500;TSS1500
cg01450642	8	54793566	0.174562	0.00618689	0.0003122	FALSE	Island	RGS20;RGS20;RGS20	Body;5'UTR;1stExon
cg01461824	17	46816286	0.218338	0.000636237	0.000866301	FALSE	OpenSea
cg01462607	19	52206446	0.157893	0.00218799	0.000707154	FALSE	Island	NCRNA00085	Body
cg01473983	16	85233147	0.201031	0.00797875	0.000312467	FALSE	OpenSea
cg01487910	6	35453938	0.282153	4.87321e-05	0.000624727	FALSE	Island	TEAD3	Body
cg01493685	7	111375789	-0.17557	0.00674488	-0.000436906	FALSE	OpenSea	DOCK4	Body
cg01500570	17	78667767	-0.17329	0.00479424	-0.000316606	FALSE	OpenSea	RPTOR;RPTOR	Body;Body
cg01503065	4	155411806	0.294963	4.57521e-06	0.00119555	FALSE	Island	DCHS2;DCHS2	1stExon;1stExon
cg01504656	11	16627903	0.235857	0.000459933	0.000822095	TRUE	Island
cg01515136	1	1229589	0.213221	4.15172e-05	0.00104235	FALSE	Island	ACAP3	Body
cg01529637	20	50721911	0.220951	0.00112308	0.000522853	FALSE	Island	ZFP64	Body
cg01532168	8	140715557	0.173504	0.00601704	0.00030758	FALSE	Island	KCNK9	TSS1500
cg01534253	7	28447591	-0.207068	0.00180107	-0.00095332	FALSE	N_Shore	CREB5	5'UTR
cg01534416	19	51308546	0.241899	0.00091682	0.000844575	TRUE	S_Shore	C19orf48;C19orf48	TSS1500;TSS1500
cg01541867	9	86755499	0.233065	0.000402031	0.00107886	FALSE	Island
cg01552731	19	46806907	0.19214	0.00663144	0.000657688	FALSE	N_Shore	HIF3A;HIF3A;HIF3A;HIF3A	1stExon;5'UTR;Body;5'UTR
cg01557798	1	228400628	0.196517	0.000493051	0.00106122	FALSE	Island	OBSCN;OBSCN	Body;Body
cg01579024	5	170288757	0.161719	0.00684546	0.00157624	FALSE	N_Shore	RANBP17	TSS1500
cg01580888	19	33556060	0.223656	2.36238e-07	0.000526076	FALSE	Island	RHPN2	TSS1500
cg01582980	7	20825545	0.202687	0.00671592	0.000323794	FALSE	Island	SP8;SP8	5'UTR;Body
cg01598596	3	187464648	-0.205294	0.00577963	-0.000858397	FALSE	S_Shelf	BCL6	TSS1500
cg01605783	21	45232587	-0.224219	0.000500617	-0.000812018	FALSE	OpenSea	LOC284837	TSS200
cg01614041	6	34123414	0.17956	0.00242572	0.000557731	FALSE	S_Shore
cg01615333	12	127765195	0.183673	0.00310511	0.000758764	FALSE	N_Shore
cg01619533	16	89421770	0.22275	0.000277063	0.000513101	FALSE	OpenSea	ANKRD11	5'UTR
cg01619562	14	93500118	-0.18718	0.00334937	-0.00114904	FALSE	OpenSea	ITPK1;ITPK1;ITPK1	Body;Body;Body
cg01620248	14	105265453	-0.217442	0.00758143	-0.000761057	FALSE	N_Shore	ZBTB42	TSS1500
cg01627823	14	37125531	0.362447	2.90798e-09	0.00100223	FALSE	Island	PAX9	TSS1500
cg01635405	10	124896713	0.290817	9.5301e-06	0.00067238	FALSE	Island	HMX3	Body
cg01646323	13	30982428	0.180017	0.00963394	0.000914164	FALSE	Island
cg01648609	4	2049057	0.202603	0.00205108	0.00113009	FALSE	Island
cg01659052	11	122722312	-0.23879	0.00700766	-0.000764329	FALSE	OpenSea	CRTAM	Body
cg01664864	14	102027677	0.241308	2.72977e-05	0.00111307	FALSE	Island	DIO3;MIR1247	TSS200;TSS1500
cg01666652	14	22987689	0.19806	0.00356362	0.000364995	FALSE	OpenSea
cg01667702	17	7836604	0.263758	1.0124e-06	0.00130713	FALSE	S_Shore	TRAPPC1;CNTROB;CNTROB;TRAPPC1;TRAPPC1;TRAPPC1	TSS1500;1stExon;1stExon;TSS1500;TSS1500;TSS1500
cg01668352	12	64482597	-0.21085	0.00308292	-0.00101029	FALSE	OpenSea	SRGAP1	Body
cg01670306	8	38508658	0.180167	0.00103232	0.000628675	FALSE	Island
cg01688536	7	35296968	0.231003	0.000180969	0.000497428	FALSE	Island
cg01688688	5	140614000	0.261977	4.40835e-07	0.00113405	FALSE	N_Shore	PCDHB18	Body
cg01693650	3	45883855	0.270442	1.29333e-05	0.000669902	FALSE	Island	LZTFL1	TSS1500
cg01700003	12	49730800	0.206244	0.00131974	0.000516293	FALSE	Island	C1QL4;C1QL4	1stExon;5'UTR
cg01702055	6	13303065	-0.198933	0.00771468	-0.00138499	FALSE	OpenSea
cg01708014	14	51299002	-0.204162	0.00248375	-0.00091498	FALSE	S_Shore	NIN;NIN;NIN	TSS1500;TSS1500;TSS1500
cg01708411	12	57631839	-0.200411	0.00830575	-0.000983949	FALSE	N_Shore	NDUFA4L2	5'UTR
cg01719210	2	71128191	0.28941	2.97601e-06	0.000917499	FALSE	Island	VAX2	Body
cg01723606	7	101944275	0.239965	0.000213951	0.00133834	FALSE	Island	SH2B2	Body
cg01729491	7	27225772	0.18096	0.00684598	0.000835503	FALSE	N_Shore	HOXA11AS;HOXA11	Body;TSS1500
cg01731500	17	80192237	0.20086	0.00171127	0.00059647	FALSE	N_Shelf	SLC16A3;SLC16A3;SLC16A3	5'UTR;5'UTR;5'UTR
cg01740146	8	23572207	0.219199	0.00140979	0.000518789	FALSE	Island
cg01742263	5	138714339	0.209621	0.00163018	0.000971912	FALSE	Island	SLC23A1;SLC23A1	Body;Body
cg01743901	19	12936741	0.182707	0.00298195	0.000605016	FALSE	Island	RTBDN;RTBDN	Body;Body
cg01747862	4	174457371	0.179704	0.00907321	0.000842998	FALSE	N_Shore	NBLA00301	Body
cg01748699	17	71281866	0.152685	0.00417203	0.000632201	FALSE	Island	CDC42EP4	Body
cg01748892	7	27184667	0.276955	3.47321e-08	0.00125219	FALSE	Island	HOXA5	TSS1500
cg01753544	11	64509592	0.154737	0.00873748	0.000597576	FALSE	Island	RASGRP2;RASGRP2;RASGRP2	Body;Body;Body
cg01757116	13	34118017	-0.181795	0.000753397	-0.00107963	FALSE	S_Shore
cg01779383	10	94180753	0.162308	0.00698748	0.000833809	FALSE	Island
cg01786715	14	65007437	0.318851	1.66914e-06	0.00079278	FALSE	Island	HSPA2;HSPA2	1stExon;5'UTR
cg01787084	16	87371097	-0.194207	0.00647758	-0.000518102	FALSE	S_Shelf	FBXO31;FBXO31	Body;Body
cg01789150	1	28241495	0.252645	7.06995e-05	0.00079541	FALSE	Island	RPA2	TSS1500
cg01789499	4	81109888	0.194376	0.00409356	0.00136188	FALSE	Island	PRDM8	5'UTR
cg01800521	20	21503456	0.17718	0.00866	0.000440463	FALSE	Island
cg01807946	17	80205481	0.184349	0.00291828	0.000620961	FALSE	N_Shore	CSNK1D;CSNK1D	Body;Body
cg01810111	6	27637395	0.318668	4.77948e-09	0.00156156	FALSE	OpenSea
cg01811153	13	98852934	0.15961	0.00719349	0.000426599	FALSE	OpenSea	FARP1;FARP1	5'UTR;5'UTR
cg01811325	10	131757672	0.20994	0.000450139	0.000772185	FALSE	Island	EBF3	Body
cg01812045	2	220283739	0.272555	1.7252e-05	0.000797061	TRUE	Island	DES	1stExon
cg01815538	6	100054615	0.29792	1.34577e-07	0.00119854	FALSE	N_Shore	PRDM13	TSS200
cg01824138	1	10699604	0.302378	8.23233e-08	0.00129894	FALSE	Island	CASZ1	Body
cg01828661	1	16971394	0.181818	0.00331409	0.000394155	FALSE	Island	MST1P2	TSS1500
cg01829002	5	50259133	0.200054	0.00417421	0.000506459	FALSE	OpenSea
cg01832662	14	86086389	-0.210429	0.000342245	-0.00111132	FALSE	OpenSea	FLRT2	5'UTR
cg01837410	5	101631990	0.20982	0.00204636	0.000583506	FALSE	N_Shore	SLCO4C1;SLCO4C1	1stExon;5'UTR
cg01844642	3	51989764	0.158365	0.00648184	0.000953922	FALSE	Island	GPR62	1stExon
cg01850269	6	100903227	0.21076	0.0020152	0.00098099	FALSE	N_Shore	SIM1	Body
cg01858923	14	65569399	-0.176301	0.00823104	-0.000204278	FALSE	Island	MAX;MAX;MAX;MAX;MAX;MAX	TSS200;TSS200;TSS200;TSS200;TSS200;TSS200
cg01859228	15	64208452	-0.199058	0.00387109	-0.000985629	FALSE	OpenSea	DAPK2	Body
cg01862311	8	26308815	-0.21394	0.00581149	-0.000872776	FALSE	S_Shore
cg01862688	5	140480872	0.167618	0.000996037	0.00126941	FALSE	N_Shore	PCDHB3	1stExon
cg01863682	2	182545771	0.248632	0.00186843	0.00106926	FALSE	N_Shelf	NEUROD1	TSS1500
cg01867395	11	31839628	0.191628	0.00410077	0.000733311	FALSE	Island	PAX6	TSS200
cg01870865	3	48507087	-0.219942	0.00037882	-0.000762086	FALSE	OpenSea	TREX1;TREX1	TSS200;TSS200
cg01883408	5	132083691	0.297649	1.56245e-06	0.000808379	FALSE	Island	CCNI2	Body
cg01889237	6	137816623	0.19367	0.00830404	0.000676543	FALSE	Island	OLIG3	TSS1500
cg01896761	3	13590444	0.177604	0.00322545	0.00139432	FALSE	Island	FBLN2;FBLN2	TSS200;TSS200
cg01899130	14	55348681	-0.187628	0.00281744	-0.00110884	FALSE	OpenSea	GCH1;GCH1;GCH1;GCH1	Body;Body;Body;Body
cg01904393	12	51815083	-0.187463	0.00809981	-0.00105927	FALSE	N_Shelf
cg01912040	17	1106553	0.233249	0.000303267	0.00111968	FALSE	N_Shore
cg01913436	1	3340086	-0.170641	0.0047435	-0.000825682	FALSE	N_Shore	PRDM16;PRDM16	Body;Body
cg01917080	12	1772504	0.200271	0.00797364	0.000587615	FALSE	Island
cg01937055	19	23654159	0.205451	0.00146829	0.000767338	FALSE	Island
cg01937247	1	1229534	0.250765	2.84102e-06	0.000960442	FALSE	Island	ACAP3	Body
cg01940425	2	63276565	0.257656	9.95248e-05	0.000574294	FALSE	Island	OTX1	TSS1500
cg01940943	17	57287791	0.229128	0.00143489	0.000724334	FALSE	Island	C17orf71	1stExon
cg01941881	14	105793310	0.214618	0.000210044	0.000572475	FALSE	N_Shelf	PACS2;PACS2	Body;Body
cg01945840	22	36013675	0.211921	0.00467786	0.000427331	FALSE	OpenSea	MB;MB;MB	TSS1500;TSS200;5'UTR
cg01958934	19	45449099	0.198461	0.00169868	0.000652419	FALSE	OpenSea	APOC2	TSS200
cg01961447	22	38221095	0.18936	0.000739328	0.000302199	FALSE	Island	GALR3	Body
cg01972418	14	37125430	0.201594	0.00208886	0.000594974	FALSE	Island	PAX9	TSS1500
cg01973394	15	82335947	0.190524	0.000461121	0.000720059	FALSE	Island	MEX3B	Body
cg01987065	7	158550278	0.197397	0.00160815	0.000705458	FALSE	OpenSea	ESYT2	Body
cg01993552	19	46584209	-0.173183	0.00305517	-0.000613031	FALSE	S_Shore
cg01994190	2	119768574	-0.243208	0.00506283	-0.00057586	FALSE	N_Shore
cg01998047	13	30982651	0.208997	0.0081413	0.000356039	FALSE	Island
cg01999399	3	195537508	0.24091	0.00073636	0.000547661	FALSE	OpenSea	MUC4;MUC4;MUC4	Body;Body;Body
cg02004044	17	79107140	-0.191223	0.00468773	-0.000946927	FALSE	N_Shelf	MIR1250;AATK	TSS200;Body
cg02005600	7	27183686	0.213076	0.00025987	0.000868281	FALSE	Island	HOXA5	TSS1500
cg02007236	12	56510655	0.212269	0.00320846	0.000756667	FALSE	N_Shore	RPL41;ZC3H10;RPL41	Body;TSS1500;Body
cg02015823	16	50584989	0.165922	0.00706389	0.000774919	FALSE	S_Shore	NKD1	Body
cg02022224	17	39967428	0.205149	0.000161053	0.000874346	FALSE	Island	SC65	Body
cg02036261	14	57276057	0.193262	0.0076623	0.000440763	FALSE	Island	OTX2	5'UTR
cg02046143	11	133797911	-0.234067	0.000309586	-0.0011872	FALSE	N_Shelf	IGSF9B	Body
cg02047547	16	19126242	0.131331	0.00586228	0.000910811	FALSE	Island	ITPRIPL2;ITPRIPL2	1stExon;Body
cg02047661	3	51976883	-0.228511	0.000357396	-0.000860402	FALSE	S_Shore	RRP9;PARP3;PARP3	TSS1500;Body;5'UTR
cg02048220	14	91141833	-0.243022	0.00118058	-0.000946002	FALSE	OpenSea	TTC7B	Body
cg02051239	2	74375507	0.168519	0.0074952	0.000571165	FALSE	S_Shore	BOLA3;BOLA3	TSS1500;TSS1500
cg02057782	13	26042598	0.228611	4.23655e-05	0.000928532	FALSE	N_Shore	ATP8A2	Body
cg02063488	2	73496909	0.249726	2.84665e-07	0.00109338	FALSE	Island	FBXO41	Body
cg02066343	6	33590458	0.199171	0.00430184	0.000461482	FALSE	S_Shore	ITPR3	Body
cg02067712	13	28364724	0.199555	0.00143822	0.000499687	FALSE	N_Shore
cg02079455	3	13641006	0.155506	0.00410652	0.000783566	FALSE	OpenSea	FBLN2;FBLN2;FBLN2	Body;Body;Body
cg02084669	14	74707360	0.186713	0.00230497	0.000572517	FALSE	Island	VSX2	Body
cg02085507	19	6739192	0.265488	0.00185644	0.00157548	FALSE	N_Shore	TRIP10	TSS1500
cg02087565	6	170585664	0.224136	0.000493051	0.0011196	FALSE	S_Shore
cg02090656	3	153839842	0.192229	0.003688	0.00045994	FALSE	Island	SGEF	Body
cg02091185	5	170288766	0.179964	0.00352282	0.00294772	FALSE	N_Shore	RANBP17	TSS1500
cg02091781	14	94808883	-0.226709	0.00281133	-0.000606281	FALSE	OpenSea
cg02098619	1	8689772	-0.193683	0.00422624	-0.000916609	FALSE	OpenSea	RERE;RERE	Body;Body
cg02105326	2	239149142	0.20466	0.00663144	0.000691629	FALSE	Island	HES6;HES6	TSS1500;TSS1500
cg02110836	17	71953083	0.228742	0.000786078	0.000539188	FALSE	S_Shelf
cg02118776	6	44281222	0.193445	0.00201627	0.00059529	FALSE	S_Shore	AARS2	TSS200
cg02118886	6	158464852	-0.229911	0.000190142	-0.00114892	FALSE	OpenSea	SYNJ2	Body
cg02128567	6	39196998	0.148906	0.00530343	0.000279347	FALSE	Island	KCNK5;KCNK5	1stExon;5'UTR
cg02136132	14	90527891	0.260833	0.000306972	0.000528774	FALSE	Island	KCNK13	TSS1500
cg02137984	6	31545898	0.210644	0.000422699	0.000464199	FALSE	N_Shelf	TNF	3'UTR
cg02159271	6	35226260	-0.201797	0.00260179	-0.00096931	FALSE	N_Shore	ZNF76	TSS1500
cg02159610	16	29822716	-0.205963	0.0052665	-0.000411459	FALSE	N_Shore	PRRT2	TSS1500
cg02161292	5	140821687	0.169149	0.00409831	0.00078038	FALSE	Island	PCDHGA4;PCDHGA12;PCDHGA11;PCDHGA11;PCDHGA9;PCDHGA1;PCDHGB1;PCDHGB6;PCDHGB3;PCDHGB7;PCDHGA6;PCDHGA8;PCDHGA10;PCDHGA5;PCDHGB4;PCDHGA3;PCDHGA2;PCDHGB2;PCDHGA7;PCDHGB5	Body;Body;Body;Body;Body;Body;Body;Body;Body;Body;Body;Body;Body;Body;Body;Body;Body;Body;Body;Body
cg02164046	3	187388148	0.227245	0.00332065	0.000548643	FALSE	Island	SST;SST	1stExon;5'UTR
cg02165330	11	124542984	-0.179974	0.00705234	-0.000784692	FALSE	N_Shore	SIAE;SPA17	Body;TSS1500
cg02177231	1	119529930	0.193021	0.00675388	0.000577456	FALSE	Island	TBX15	5'UTR
cg02182795	8	57069688	0.258549	5.28819e-05	0.000620996	FALSE	Island
cg02185248	17	78748494	-0.205658	0.00402373	-0.000583821	FALSE	OpenSea	RPTOR;RPTOR	Body;Body
cg02189888	19	46582065	0.312609	1.99634e-07	0.00151332	FALSE	Island
cg02222250	1	182993172	0.203398	0.00156816	0.000450574	FALSE	Island	LAMC1	1stExon
cg02229097	16	11761951	0.203157	0.00274817	0.00035523	FALSE	Island	SNN	TSS1500
cg02229757	16	15685126	-0.240314	0.000167942	-0.00143181	FALSE	OpenSea
cg02232208	3	147137147	0.22551	0.000888026	0.000653577	FALSE	Island
cg02238453	16	77246048	0.175655	0.00715403	0.000978894	FALSE	Island	SYCE1L	Body
cg02245004	15	76634887	0.181243	0.00602081	0.00052931	FALSE	Island
cg02250594	18	55103353	0.274707	6.99553e-06	0.00108424	FALSE	Island	ONECUT2	1stExon
cg02252248	17	47073164	0.194137	0.00504453	0.00118622	FALSE	Island
cg02260587	5	140474248	0.194979	0.00654298	0.00086391	FALSE	N_Shore	PCDHB2;PCDHB2	5'UTR;1stExon
cg02264459	16	3199771	0.17824	0.00101796	0.000927121	FALSE	Island
cg02267483	5	140810404	0.167312	0.00370651	0.00100345	FALSE	N_Shore	PCDHGA4;PCDHGA11;PCDHGA11;PCDHGA9;PCDHGA1;PCDHGB1;PCDHGB6;PCDHGA12;PCDHGB3;PCDHGB7;PCDHGA6;PCDHGA8;PCDHGA10;PCDHGA12;PCDHGA5;PCDHGB4;PCDHGA3;PCDHGA2;PCDHGA7;PCDHGB2;PCDHGB5	Body;Body;Body;Body;Body;Body;Body;1stExon;Body;Body;Body;Body;Body;1stExon;Body;Body;Body;Body;Body;Body;Body
cg02273398	6	50817400	0.262547	7.85285e-06	0.000805386	FALSE	N_Shore
cg02276831	9	35406117	0.187148	0.00524847	0.000510112	FALSE	OpenSea	LOC158381;LOC158381	TSS1500;TSS1500
cg02283487	14	20904020	0.202275	0.000936558	0.000438948	FALSE	S_Shore	KLHL33	TSS1500
cg02287710	14	102027660	0.23592	0.00026393	0.000913091	FALSE	Island	DIO3;MIR1247	TSS200;TSS1500
cg02288825	2	2193579	-0.200061	0.0036506	-0.000684134	FALSE	Island	MYT1L	5'UTR
cg02300279	9	120507179	0.168657	0.00779086	0.000723999	FALSE	N_Shore
cg02307033	2	75185585	0.199217	0.00702238	0.000428362	FALSE	Island	POLE4	TSS200
cg02313331	16	29625259	0.18322	0.000642157	0.000477098	FALSE	Island	SLC7A5P1	TSS1500
cg02314308	1	184006972	-0.201262	0.00503403	-0.000623505	FALSE	S_Shore	GLT25D2	TSS200
cg02318784	15	27213174	0.196435	0.00364695	0.000820321	FALSE	Island
cg02318926	15	83952345	0.228805	0.000212172	0.000291924	FALSE	Island	BNC1	Body
cg02318971	11	64739714	0.238833	2.811e-06	0.00102871	FALSE	Island
cg02328239	5	37837463	0.15515	0.00514531	0.000792585	FALSE	Island	GDNF	5'UTR
cg02330500	14	95731916	-0.239496	2.82969e-05	-0.00116043	FALSE	OpenSea	CLMN	Body
cg02331561	16	2391081	0.301091	5.27718e-09	0.000707517	FALSE	Island	ABCA17P;ABCA3	Body;TSS1500
cg02331830	8	145008288	-0.238974	0.001558	-0.00112713	FALSE	N_Shore	PLEC1;PLEC1;PLEC1;PLEC1;PLEC1;PLEC1;PLEC1;PLEC1	Body;Body;Body;Body;Body;Body;Body;Body
cg02336143	5	140769170	0.196831	0.000246711	0.000966453	FALSE	Island	PCDHGB4;PCDHGA4;PCDHGA6;PCDHGA1;PCDHGA5;PCDHGB1;PCDHGA3;PCDHGA2;PCDHGA7;PCDHGB2;PCDHGB4;PCDHGB3	1stExon;Body;Body;Body;Body;Body;Body;Body;Body;Body;1stExon;Body
cg02336762	12	118313990	0.205934	0.00332869	0.000570741	FALSE	OpenSea	KSR2	Body
cg02344539	17	48637743	0.210057	0.00128201	0.000478088	FALSE	Island	CACNA1G;CACNA1G;CACNA1G;CACNA1G;CACNA1G;CACNA1G;CACNA1G;CACNA1G;CACNA1G;CACNA1G;CACNA1G;CACNA1G;CACNA1G;CACNA1G;CACNA1G	TSS1500;TSS1500;TSS1500;TSS1500;TSS1500;TSS1500;TSS1500;TSS1500;TSS1500;TSS1500;TSS1500;TSS1500;TSS1500;TSS1500;TSS1500
cg02349866	15	90391877	-0.221328	0.000591405	-0.000439766	FALSE	OpenSea	AP3S2;AP3S2	Body;Body
cg02350211	22	31495093	0.181956	0.00616924	0.000586765	FALSE	Island	SMTN;SMTN;SMTN	Body;Body;Body
cg02357838	12	112847022	0.290483	1.44863e-06	0.00146625	FALSE	Island	RPL6;RPL6	5'UTR;5'UTR
cg02360199	14	103674159	0.17514	0.00493705	0.000663129	FALSE	Island
cg02361903	1	110452616	-0.180724	0.0017975	-0.000929429	FALSE	N_Shore	CSF1;CSF1;CSF1;CSF1	TSS1500;TSS1500;TSS1500;TSS1500
cg02366262	11	121297716	-0.192192	0.00375566	-0.000887348	FALSE	N_Shore
cg02370923	2	106227122	0.21378	0.00186859	0.000804626	FALSE	OpenSea
cg02374745	17	6679564	0.19794	0.00323528	0.000326513	FALSE	Island	FBXO39;FBXO39	1stExon;5'UTR
cg02375320	2	38978881	0.358438	9.8114e-10	0.00128964	TRUE	S_Shore	SFRS7	TSS1500
cg02385167	19	7565757	0.205611	0.0020152	0.000702775	TRUE	Island	C19orf45	Body
cg02389317	12	76577488	-0.240097	0.00364191	-0.00115806	FALSE	OpenSea
cg02389949	7	30176264	-0.220675	0.0001799	-0.00093779	FALSE	S_Shore	C7orf41	Body
cg02397497	6	10412073	0.270935	0.000614128	0.00120114	FALSE	Island	TFAP2A;TFAP2A;TFAP2A;TFAP2A	Body;5'UTR;1stExon;Body
cg02397768	4	113430989	0.180941	0.00647435	0.0006994	FALSE	N_Shore
cg02400433	6	100054987	0.203765	0.000828896	0.000720599	FALSE	Island	PRDM13	1stExon
cg02404974	6	41376295	0.209984	0.00135184	0.000891704	FALSE	N_Shore
cg02417084	16	51183533	-0.183578	0.000420149	-0.00131629	FALSE	N_Shore	SALL1;SALL1	Body;5'UTR
cg02441747	4	110223646	0.185891	0.00877966	0.000378496	FALSE	Island	COL25A1;COL25A1;COL25A1;COL25A1	1stExon;5'UTR;5'UTR;1stExon
cg02449461	11	75061838	-0.226249	0.00656598	-0.000907154	FALSE	N_Shore	ARRB1;ARRB1	Body;Body
cg02456288	14	38053308	0.22405	0.00132508	0.000801636	FALSE	Island
cg02480835	7	23221354	0.266367	1.31158e-05	0.000442128	FALSE	N_Shore	NUPL2	TSS200
cg02492920	7	150659969	-0.22917	0.000329547	-0.000724524	FALSE	OpenSea	KCNH2;KCNH2	Body;Body
cg02495310	5	134366831	0.196032	0.00121426	0.000762149	FALSE	N_Shore	PITX1	Body
cg02498983	6	88875398	0.18407	0.00757215	0.000520727	FALSE	Island	CNR1;CNR1;CNR1;CNR1	5'UTR;5'UTR;5'UTR;5'UTR
cg02505177	10	103574626	0.183558	0.000478749	0.00107965	FALSE	N_Shelf	MGEA5;MGEA5	Body;Body
cg02519751	3	147126753	0.209906	0.00062537	0.00211839	FALSE	N_Shore	ZIC1	TSS1500
cg02530022	7	96642708	0.288322	5.91332e-06	0.00105869	FALSE	N_Shelf	DLX6AS	Body
cg02531193	16	31581150	0.2219	0.0047692	0.00130905	FALSE	S_Shore	CSDAP1	TSS1500
cg02548238	5	121413050	0.25961	0.000151533	0.000527828	FALSE	Island	LOX	1stExon
cg02553054	12	50478480	-0.182372	0.00505401	-0.000763007	FALSE	N_Shore	SMARCD1;SMARCD1	TSS1500;TSS1500
cg02555772	16	1079316	0.194271	0.00513335	0.000598388	FALSE	N_Shore
cg02557695	7	90895083	0.173692	0.00610427	0.000574152	FALSE	Island	FZD1	1stExon
cg02560186	11	3602584	0.243855	1.90177e-06	0.00112456	FALSE	Island
cg02573551	3	184299439	0.172997	0.00404948	0.000563742	FALSE	N_Shore	EPHB3	3'UTR
cg02575948	12	98850782	0.212243	0.0092667	0.000521579	FALSE	Island
cg02578944	6	28227392	0.370892	2.96903e-10	0.00242319	FALSE	Island	NKAPL	1stExon
cg02581716	4	159642335	0.1955	0.00561765	0.000314689	FALSE	N_Shore	PPID	Body
cg02582957	2	182547955	0.189846	0.00433375	0.000721428	FALSE	Island
cg02586730	11	65639869	0.264164	1.04803e-06	0.000805959	FALSE	Island	EFEMP2	5'UTR
cg02593205	12	26348343	0.18244	0.00541239	0.000274687	FALSE	Island	SSPN;SSPN;SSPN	5'UTR;1stExon;TSS200
cg02595760	6	100066673	0.22933	0.000945342	0.000999127	FALSE	Island
cg02605173	19	7566312	0.240638	0.000213951	0.000689292	TRUE	Island	C19orf45	Body
cg02605776	1	111507160	0.173333	0.00765074	0.000984451	FALSE	S_Shore	C1orf103;C1orf103	TSS1500;TSS1500
cg02606058	16	67195658	0.22398	7.38884e-05	0.00113146	FALSE	Island	FBXL8	5'UTR
cg02617757	11	68609597	0.21416	0.00202907	0.000228416	FALSE	N_Shore	CPT1A;CPT1A	TSS200;TSS200
cg02620013	13	49794681	0.17106	0.0083481	0.000842927	FALSE	Island	MLNR	1stExon
cg02620189	19	40927363	-0.2337	6.74671e-05	-0.000468543	FALSE	Island
cg02623400	1	50513749	0.253462	2.22572e-06	0.000615148	FALSE	Island	ELAVL4;ELAVL4	1stExon;5'UTR
cg02624770	7	28997137	0.226164	0.000231142	0.000998833	TRUE	Island	TRIL	1stExon
cg02636348	10	78923827	-0.327293	1.24281e-07	-0.00119338	FALSE	OpenSea	KCNMA1;KCNMA1;KCNMA1;KCNMA1	Body;Body;Body;Body
cg02648847	1	167408735	0.219042	0.00108259	0.000535518	FALSE	Island	CD247;CD247	Body;Body
cg02650266	4	147558239	0.414281	8.04029e-17	0.00108138	FALSE	Island
cg02661372	1	181056912	-0.210287	0.00118773	-0.000847735	FALSE	N_Shore	IER5	TSS1500
cg02662658	17	34257571	0.17987	0.00145723	0.000600517	TRUE	N_Shore	RDM1;RDM1;RDM1;RDM1;RDM1;RDM1;RDM1;RDM1;RDM1;RDM1;RDM1;RDM1;RDM1	TSS1500;Body;Body;TSS1500;Body;Body;TSS1500;Body;TSS1500;TSS1500;TSS1500;Body;Body
cg02677192	21	45138294	0.247525	0.000129502	0.000801616	FALSE	Island	PDXK	TSS1500
cg02681442	14	29236008	0.280733	1.87126e-06	0.00117678	FALSE	N_Shore	FOXG1	TSS1500
cg02683408	17	79487159	0.244447	0.000120087	0.000466162	FALSE	S_Shore
cg02683759	2	157177072	0.234514	0.000167429	0.000545234	FALSE	Island
cg02690013	8	1650309	0.215084	0.000866094	0.000590585	FALSE	S_Shore	DLGAP2	3'UTR
cg02694427	2	176964512	0.225775	0.00504231	0.000502942	FALSE	Island	HOXD12	TSS200
cg02697649	2	202901045	0.205838	0.00474841	0.000892948	FALSE	Island	FZD7	1stExon
cg02699194	2	241902062	0.306667	1.28398e-07	0.000956338	FALSE	N_Shelf
cg02699218	5	132150128	0.223539	7.2517e-05	0.00124859	FALSE	Island	ANKRD43	1stExon
cg02710127	7	33819706	0.217804	0.00620287	0.000280309	FALSE	OpenSea
cg02713669	2	109746691	-0.240733	0.000447948	-0.000845484	FALSE	Island	LOC100287216;SH3RF3	TSS200;Body
cg02713801	2	240112249	0.179319	0.000297247	0.00117044	FALSE	Island	HDAC4	Body
cg02714303	13	76334728	-0.226998	0.00677987	-0.00106496	FALSE	OpenSea	LMO7;LMO7	TSS200;Body
cg02715546	15	55881162	0.219663	0.000939196	0.000919718	FALSE	Island	PYGO1	TSS200
cg02721182	6	28805254	0.240201	1.18777e-05	0.00138711	TRUE	N_Shore
cg02722188	4	55099058	0.225931	0.000572972	0.000654815	FALSE	Island	PDGFRA	5'UTR
cg02723904	3	160167768	0.25126	6.51697e-05	0.000692766	FALSE	Island	TRIM59	TSS200
cg02726278	4	7053991	0.200469	0.00731606	0.000526364	FALSE	S_Shore	TADA2B	Body
cg02728595	3	196255632	0.215278	0.00180814	0.000744822	FALSE	Island
cg02734527	16	4303413	0.249381	7.87222e-05	0.000702025	FALSE	N_Shore
cg02735446	14	77227574	0.254419	0.000180969	0.000584407	FALSE	Island	VASH1	TSS1500
cg02746869	10	17271929	0.319475	3.17267e-09	0.000639128	TRUE	Island	VIM	Body
cg02753187	17	46919180	-0.213909	0.00179855	-0.000936242	FALSE	OpenSea	CALCOCO2	Body
cg02774015	1	15735880	0.213563	0.00338508	0.000752984	FALSE	N_Shore	EFHD2	TSS1500
cg02774129	1	58712062	0.155586	0.00707275	0.000807334	FALSE	N_Shelf	DAB1	5'UTR
cg02774439	4	174451251	0.228435	0.00106403	0.000590178	FALSE	Island	HAND2;NBLA00301;HAND2	5'UTR;TSS1500;1stExon
cg02776659	21	47717406	0.171865	0.00879616	0.00117362	FALSE	Island	C21orf57	Body
cg02781618	4	42153695	0.29754	7.80298e-09	0.00108941	FALSE	Island	BEND4;BEND4	Body;Body
cg02787320	17	62103369	0.291253	7.69241e-06	0.000540208	FALSE	OpenSea
cg02792538	22	38477085	0.200983	0.000699691	0.000941725	FALSE	Island	SLC16A8	Body
cg02793828	16	85196116	-0.206796	0.000840822	-0.0013917	FALSE	N_Shore
cg02794920	3	23243300	-0.202855	0.00972449	-0.00113054	FALSE	N_Shore	UBE2E2	TSS1500
cg02795076	12	50505329	0.237232	0.000310508	0.000858059	FALSE	Island	C12orf62	TSS1500
cg02796545	13	33590466	0.225453	9.52275e-05	0.000969101	FALSE	Island	KL	TSS200
cg02798280	19	39087135	0.172259	0.000314966	0.00164719	FALSE	Island	MAP4K1;MAP4K1	Body;Body
cg02803819	7	27141067	0.19697	0.000440153	0.00137347	FALSE	N_Shelf	HOXA2	Body
cg02812207	4	119273827	0.25201	0.000385326	0.000700388	TRUE	Island	PRSS12	1stExon
cg02818170	19	3336941	-0.195493	0.00539893	-0.00118866	FALSE	OpenSea
cg02827029	12	121890907	0.344817	5.90376e-12	0.00163319	FALSE	Island	KDM2B;KDM2B	Body;Body
cg02829654	1	236046939	-0.226742	7.06771e-05	-0.00122717	FALSE	OpenSea
cg02829688	1	119527008	0.231216	1.28999e-05	0.00106282	FALSE	Island	TBX15	5'UTR
cg02838118	1	111506021	0.179775	0.00390981	0.000312039	FALSE	Island	C1orf103;C1orf103	Body;5'UTR
cg02841000	6	28642062	0.185569	0.00757584	0.000838469	FALSE	OpenSea
cg02851047	16	2132723	0.157497	0.00124794	0.000711482	FALSE	N_Shore	TSC2;TSC2;TSC2	Body;Body;Body
cg02851062	11	122848983	0.234136	0.000114866	0.000941907	TRUE	S_Shore	BSX	Body
cg02861178	20	10492319	-0.166551	0.00623334	-0.00107247	FALSE	OpenSea	C20orf94	Body
cg02876925	4	77869590	0.147513	0.00359168	0.000690406	FALSE	Island	2011-09-01	TSS1500
cg02886408	10	133796164	0.18127	0.00835748	0.000463112	FALSE	Island	BNIP3	TSS1500
cg02888131	15	58357987	0.227778	0.00115478	0.000516695	FALSE	Island	ALDH1A2;ALDH1A2	TSS200;TSS200
cg02888838	2	128459936	0.273849	4.95371e-06	0.0008651	FALSE	Island	SFT2D3;SFT2D3	1stExon;3'UTR
cg02891686	4	24801425	0.325805	8.23233e-08	0.00193508	FALSE	Island	SOD3	Body
cg02900766	15	58357319	0.168551	0.00874561	0.000859652	FALSE	Island	ALDH1A2;ALDH1A2	Body;Body
cg02923047	9	140342917	0.158216	0.00384637	0.000513429	FALSE	N_Shore	NELF;NELF;NELF;NELF	3'UTR;3'UTR;3'UTR;3'UTR
cg02924487	1	3649344	0.21238	0.00313756	0.000822974	FALSE	Island	TP73;TP73;TP73;TP73	Body;Body;3'UTR;3'UTR
cg02932167	2	233352951	0.203987	0.00282759	0.000732971	FALSE	Island	ECEL1	TSS1500
cg02940562	16	4314246	0.212975	0.00161167	0.000706875	FALSE	S_Shelf	TFAP4	Body
cg02947450	10	22766861	0.211104	0.00142101	0.000641177	FALSE	Island
cg02949991	22	29977262	0.205255	0.000737609	0.000612385	FALSE	S_Shore	NIPSNAP1	TSS200
cg02951357	1	59280619	0.281832	1.148e-05	0.000912886	FALSE	N_Shore
cg02952809	7	128094710	0.220656	0.00195909	0.000593233	FALSE	N_Shore	C7orf68;C7orf68	TSS1500;TSS1500
cg02961798	16	67687392	0.162743	0.00998333	0.00175913	FALSE	Island	RLTPR	Body
cg02977954	1	53371368	0.230897	0.000196405	0.000539759	FALSE	OpenSea	ECHDC2	Body
cg02983424	15	97491433	0.336493	1.84943e-08	0.00151185	FALSE	OpenSea
cg02991338	14	29236017	0.160538	0.00906316	0.000422521	FALSE	N_Shore	FOXG1	TSS1500
cg02994956	22	29876534	0.197139	0.000133892	0.000840967	FALSE	Island	NEFH	1stExon
cg03002352	2	17699688	0.169518	0.00874078	0.000645954	FALSE	OpenSea	RAD51AP2;RAD51AP2	1stExon;5'UTR
cg03003335	1	1229351	0.169154	0.00679699	0.00235452	FALSE	Island	ACAP3	Body
cg03013329	18	22006989	0.318466	4.33113e-07	0.00129572	TRUE	Island	IMPACT	Body
cg03020208	12	50354962	0.281559	3.81277e-06	0.00125322	TRUE	Island	AQP5	TSS1500
cg03025830	8	21905599	0.284708	0.000244453	0.00104071	FALSE	Island	FGF17	Body
cg03029127	16	57770913	-0.224288	0.00146556	-0.000636881	FALSE	S_Shore	KATNB1	5'UTR
cg03029752	11	119038708	-0.273233	4.32256e-05	-0.000957616	FALSE	N_Shore	NLRX1;NLRX1	TSS1500;TSS1500
cg03039974	19	49467169	0.230757	0.00756297	0.000450744	FALSE	N_Shore	FTL	TSS1500
cg03048488	1	15733844	-0.322555	1.09219e-06	-0.00130652	FALSE	N_Shelf
cg03062002	17	40832009	0.205984	1.42894e-06	0.000999089	FALSE	Island	CCR10	Body
cg03068843	8	12985953	0.175277	0.00793204	0.000591063	FALSE	N_Shelf	DLC1;DLC1	Body;Body
cg03074357	19	32715668	0.212323	0.00337547	0.000295916	FALSE	Island
cg03074925	6	10425625	0.334849	3.429e-10	0.00115651	FALSE	N_Shore
cg03078269	12	54354974	0.23443	0.00012908	0.000506818	FALSE	Island
cg03097134	6	37598264	-0.228716	0.000263253	-0.000877519	FALSE	OpenSea
cg03099208	7	8474544	0.196137	0.00972512	0.000657892	FALSE	Island	NXPH1	5'UTR
cg03107987	19	3481960	0.28049	1.28471e-07	0.000886867	FALSE	Island	C19orf77	TSS1500
cg03123320	1	229394665	-0.21003	8.55548e-05	-0.00133753	FALSE	OpenSea
cg03140421	16	67200181	0.290434	1.96865e-05	0.000990101	FALSE	S_Shore	HSF4;HSF4	Body;Body
cg03143886	18	22006473	0.319817	1.18466e-09	0.000750587	TRUE	Island	IMPACT	TSS200
cg03145963	11	104035151	0.250649	0.000546011	0.000573663	FALSE	S_Shore	PDGFD;PDGFD	TSS200;TSS200
cg03158780	3	577964	0.199612	0.00182444	0.00112464	FALSE	OpenSea
cg03160135	6	117586918	0.239568	1.96865e-05	0.000954133	FALSE	Island	VGLL2;VGLL2;VGLL2;VGLL2	1stExon;1stExon;5'UTR;5'UTR
cg03163343	1	45118395	-0.177465	0.00907321	-0.000848927	FALSE	N_Shore
cg03169557	16	89598950	0.348379	4.22014e-11	0.000868808	FALSE	OpenSea	SPG7;SPG7	Body;Body
cg03184290	4	111550666	0.187907	0.000828896	0.000594164	FALSE	S_Shore	PITX2;PITX2	Body;Body
cg03189210	6	33245474	0.178541	0.00327394	0.000865557	FALSE	Island	B3GALT4	1stExon
cg03193328	7	65746852	-0.183713	0.00960221	-0.000932723	FALSE	OpenSea	TPST1	Body
cg03193698	11	62647979	0.200032	0.00782591	0.0006129	FALSE	N_Shore	SLC3A2;SLC3A2;SLC3A2;SLC3A2;SLC3A2;SLC3A2	Body;Body;TSS1500;Body;Body;Body
cg03195795	7	4786768	0.212581	0.000788482	0.000592748	FALSE	Island	FOXK1	Body
cg03199926	20	60860733	0.208972	0.00223775	0.000609501	FALSE	Island	OSBPL2;OSBPL2	Body;Body
cg03216884	6	56514787	-0.203268	0.00588586	-0.000402557	FALSE	OpenSea	DST;DST;DST;DST	Body;Body;Body;Body
cg03217337	20	32447030	0.182188	0.00805396	0.000493674	FALSE	N_Shelf
cg03234702	6	26225539	0.220379	2.47917e-05	0.0018644	FALSE	Island	HIST1H3E	1stExon
cg03245734	8	108510096	-0.207101	0.00046356	-0.00126879	FALSE	OpenSea	ANGPT1;ANGPT1	5'UTR;1stExon
cg03262554	9	136474735	0.198518	0.00145129	0.000656591	FALSE	Island
cg03272310	17	39704454	-0.267056	8.55972e-06	-0.00123394	FALSE	N_Shore
cg03273700	6	117997374	0.226159	0.000688896	0.00083426	FALSE	Island	NUS1	Body
cg03298364	17	17495252	-0.178479	0.00960221	-0.000365234	FALSE	Island	PEMT	TSS1500
cg03298700	2	220295753	-0.182517	0.00649382	-0.00117652	FALSE	N_Shelf
cg03301331	1	229406681	0.228793	0.00017942	0.0010633	FALSE	Island	RAB4A	TSS200
cg03303585	4	75585178	-0.320701	8.01344e-08	-0.00157192	FALSE	OpenSea
cg03306368	6	99396091	0.221064	0.000698895	0.00103756	FALSE	S_Shore	FBXL4	TSS1500
cg03310242	12	2903563	0.197978	0.000840822	0.000899434	FALSE	Island	FKBP4	TSS1500
cg03314644	14	31890001	0.252059	1.56537e-05	0.0015901	TRUE	Island
cg03323636	11	9025502	0.235988	3.98088e-05	0.00083719	FALSE	Island	NRIP3;NRIP3	5'UTR;1stExon
cg03330678	17	75316233	-0.228683	3.28275e-05	-0.00123201	FALSE	OpenSea	SEPT9;SEPT9;SEPT9;SEPT9	5'UTR;5'UTR;Body;1stExon
cg03330747	12	56361238	0.224812	0.005674	0.000859989	FALSE	S_Shore	CDK2;CDK2;SILV	Body;Body;TSS1500
cg03331474	7	27163331	0.174273	0.00787661	0.000979515	FALSE	N_Shore	HOXA3	5'UTR
cg03332469	7	156796967	0.311282	9.8114e-10	0.000724505	FALSE	Island
cg03340466	1	179712740	0.216969	9.78078e-05	0.000525156	FALSE	Island	FAM163A	5'UTR
cg03349184	6	28740982	0.21548	0.00531184	0.000586747	FALSE	OpenSea
cg03354554	11	9781412	-0.235388	0.000168827	-0.0013758	FALSE	S_Shore
cg03354992	10	88149475	0.2545	7.99692e-07	0.000988703	FALSE	Island
cg03366850	7	28998595	0.191741	0.00132505	0.000859631	FALSE	S_Shore	TRIL	TSS1500
cg03368099	7	27184521	0.235313	2.72977e-05	0.00088922	FALSE	Island	HOXA5	TSS1500
cg03369807	4	94748860	0.166133	0.00712714	0.000603108	FALSE	N_Shore	ATOH1	TSS1500
cg03381047	6	168078772	-0.174647	0.00352282	-0.000936398	FALSE	N_Shore
cg03391642	5	140250948	0.20496	0.00013311	0.000780798	TRUE	Island	PCDHA6;PCDHA2;PCDHA1;PCDHA9;PCDHA7;PCDHA1;PCDHA6;PCDHA5;PCDHA11;PCDHA11;PCDHA10;PCDHA3;PCDHA4;PCDHA10;PCDHA8	Body;Body;Body;Body;Body;Body;Body;Body;1stExon;1stExon;Body;Body;Body;Body;Body
cg03393444	11	47293049	-0.197937	0.00331409	-0.000840468	FALSE	S_Shore	MADD;MADD;MADD;MADD;MADD;MADD;MADD;MADD;MADD;MADD	5'UTR;5'UTR;5'UTR;5'UTR;5'UTR;5'UTR;5'UTR;5'UTR;5'UTR;5'UTR
cg03395898	14	76448011	-0.171503	0.00911077	-0.0011891	FALSE	N_Shore	TGFB3;TGFB3	1stExon;5'UTR
cg03400437	18	22006455	0.217426	0.00124057	0.000387858	FALSE	Island	IMPACT	TSS200
cg03401114	1	40255440	0.242844	0.00172147	0.000629599	FALSE	S_Shore	BMP8B	TSS1500
cg03406535	1	10056957	-0.212167	9.07966e-05	-0.000870639	FALSE	N_Shore	RBP7	TSS1500
cg03412045	16	77272123	0.207872	0.000352892	0.000633529	FALSE	OpenSea
cg03416228	11	65360321	0.202239	0.00250699	0.000574692	FALSE	Island
cg03422911	1	237205295	0.29699	3.18221e-08	0.00167702	FALSE	Island	RYR2	TSS1500
cg03429644	2	9252446	-0.188527	0.00670856	-0.00103432	FALSE	OpenSea
cg03437157	6	100052633	0.250058	2.07221e-05	0.000949284	FALSE	S_Shore
cg03438216	1	230517965	-0.199749	0.00132808	-0.000933806	FALSE	OpenSea
cg03443944	17	4872326	0.191165	0.00642409	0.000690377	FALSE	S_Shore	CAMTA2;CAMTA2;CAMTA2;CAMTA2;SPAG7	Body;Body;Body;Body;TSS1500
cg03443986	2	65100572	-0.185944	0.00166646	-0.000963787	FALSE	OpenSea
cg03451296	14	105940391	0.169752	0.00864675	0.000331273	FALSE	Island	CRIP2	TSS1500
cg03455250	1	35442238	0.230201	0.00257107	0.000590611	FALSE	Island
cg03455990	10	80052820	0.17722	0.00814212	0.000514551	FALSE	OpenSea
cg03467725	16	1922370	0.18324	0.00180525	0.000555362	FALSE	Island	C16orf73;C16orf73	TSS200;TSS1500
cg03468072	12	39539422	0.309864	9.19309e-08	0.00175047	FALSE	Island
cg03495084	3	15311154	-0.219637	0.00200635	-0.00108253	FALSE	OpenSea	SH3BP5;SH3BP5	Body;Body
cg03497133	17	18538560	0.279081	2.26245e-05	0.00107382	FALSE	Island
cg03503871	16	30616011	0.221712	0.00041277	0.000394891	FALSE	Island	ZNF689	Body
cg03506489	11	30038788	0.200279	0.00828593	0.000571685	FALSE	Island	KCNA4	TSS1500
cg03507326	16	2801952	0.236514	0.00160436	0.00187685	FALSE	Island	LOC100128788;SRRM2	Body;TSS1500
cg03509094	19	7928546	0.330813	1.00397e-07	0.00120722	FALSE	Island	EVI5L;EVI5L	Body;Body
cg03509329	14	24520788	0.187032	0.00216871	0.00102858	FALSE	N_Shore	LRRC16B	TSS1500
cg03522063	10	119302167	0.229771	0.00144403	0.000705304	FALSE	Island	EMX2;EMX2;EMX2OS;EMX2;EMX2	1stExon;5'UTR;Body;1stExon;5'UTR
cg03523785	14	29234981	0.177706	0.00300404	0.000741644	FALSE	Island	FOXG1	TSS1500
cg03532904	12	114877894	0.251109	0.000553398	0.000554928	FALSE	N_Shore
cg03536885	7	27163820	0.188565	0.00177875	0.000992053	FALSE	Island	HOXA3	5'UTR
cg03543495	11	94277826	0.266268	2.59425e-11	0.000673897	FALSE	Island	FUT4	1stExon
cg03545227	2	220173100	0.265583	2.004e-07	0.00134983	FALSE	Island	PTPRN	Body
cg03547218	7	27190849	0.309233	5.22904e-08	0.00104255	FALSE	Island
cg03553786	3	13692202	0.24805	7.31433e-05	0.00102458	FALSE	OpenSea	LOC285375	TSS200
cg03555227	5	170289070	0.364768	6.69566e-14	0.00204584	FALSE	Island	RANBP17	Body
cg03562414	19	52391078	0.211015	0.00372794	0.00129363	FALSE	Island	ZNF577;ZNF577;ZNF577	Body;5'UTR;5'UTR
cg03573187	11	62439866	0.189681	0.00337182	0.000614073	FALSE	S_Shore	C11orf48	TSS1500
cg03577837	2	113570123	0.16805	0.00826888	0.000490928	FALSE	OpenSea
cg03584544	2	119067552	0.198936	0.00719349	0.000670001	FALSE	OpenSea
cg03585969	10	35415529	0.21356	0.00151105	0.000860456	FALSE	N_Shore	CREM;CREM;CREM;CREM;CREM;CREM	TSS1500;TSS1500;TSS1500;TSS1500;TSS1500;TSS1500
cg03591753	6	35659141	-0.230777	0.000788482	-0.000640033	FALSE	S_Shelf	FKBP5	5'UTR
cg03600516	5	14581651	0.200407	0.00107055	0.000644607	FALSE	Island	FAM105A	TSS1500
cg03607117	3	53080440	0.295777	1.56245e-07	0.000635652	TRUE	Island	SFMBT1;SFMBT1;SFMBT1	TSS1500;TSS1500;TSS1500
cg03608628	19	50393254	0.196388	0.00666176	0.000855457	FALSE	Island	IL4I1;IL4I1	Body;Body
cg03614916	18	22007271	0.187438	0.00667159	0.000845176	FALSE	S_Shore	IMPACT	Body
cg03630821	19	58861702	0.31553	3.32114e-07	0.00195587	FALSE	Island	A1BG	Body
cg03639603	6	27806234	0.232715	0.000167429	0.000884108	FALSE	Island	HIST1H2BN;HIST1H2AK	TSS1500;TSS200
cg03650119	1	228346014	0.305502	6.39256e-07	0.00247191	FALSE	Island	GJC2	Body
cg03653801	1	9747772	-0.215229	0.000639573	-0.000761962	FALSE	N_Shore	PIK3CD	5'UTR
cg03660500	1	197887649	0.252384	0.000453528	0.000699977	TRUE	Island	LHX9;LHX9	Body;Body
cg03661817	16	57831745	0.172411	0.00788884	0.000731946	FALSE	OpenSea	KIFC3;KIFC3;KIFC3;KIFC3	Body;Body;1stExon;5'UTR
cg03663462	18	76734764	0.211377	0.0019996	0.000843162	FALSE	Island
cg03664992	1	39957393	0.326736	1.02121e-12	0.00168729	TRUE	Island	BMP8A;BMP8A	1stExon;5'UTR
cg03666741	11	9025298	0.214776	0.000987717	0.000746002	FALSE	Island	NRIP3	Body
cg03667033	4	25507416	0.141355	0.00443709	0.000438308	FALSE	Island
cg03670393	4	81128690	0.203303	0.00193361	0.000882618	FALSE	Island
cg03679521	17	37764153	0.164925	0.00278293	0.000367269	FALSE	Island	NEUROD2;NEUROD2	5'UTR;1stExon
cg03679581	9	5304511	0.200799	0.00118962	0.00071145	FALSE	S_Shore	RLN2;RLN2	1stExon;1stExon
cg03700287	5	140621697	0.205566	0.000278832	0.00101053	FALSE	Island	PCDHB19P	Body
cg03701930	10	1981436	-0.215437	0.00111117	-0.000671009	FALSE	OpenSea
cg03705912	5	16179210	0.190583	0.00705599	0.000598608	FALSE	Island	2011-03-01	1stExon
cg03710354	17	72919704	0.327231	4.81141e-08	0.000986426	FALSE	Island	OTOP2;USH1G	TSS1500;TSS1500
cg03714916	6	36645886	-0.195697	0.00103917	-0.0010125	FALSE	N_Shore	CDKN1A;CDKN1A	TSS1500;TSS1500
cg03715143	6	19837743	0.17375	0.00759804	0.000534269	FALSE	Island	ID4;ID4	1stExon;5'UTR
cg03719128	10	31607150	0.194273	0.00578178	0.00076653	FALSE	N_Shore	ZEB1;ZEB1;ZEB1;LOC220930;ZEB1	TSS1500;TSS1500;TSS1500;Body;TSS1500
cg03721058	3	50360041	0.208143	0.00121818	0.000563558	FALSE	Island	HYAL2;HYAL2	5'UTR;TSS1500
cg03736826	9	139701620	0.173699	0.00944643	0.000650265	FALSE	N_Shore	KIAA1984;LOC100131193;C9orf86;C9orf86	Body;Body;TSS1500;TSS1500
cg03738025	6	105388694	0.348678	1.5585e-09	0.00117399	FALSE	Island
cg03756778	15	92407388	-0.222639	0.00035244	-0.00103783	FALSE	OpenSea	SLCO3A1;SLCO3A1	Body;Body
cg03758467	5	140207636	0.252557	0.000609631	0.000824302	FALSE	N_Shore	PCDHA2;PCDHA1;PCDHA1;PCDHA6;PCDHA5;PCDHA6;PCDHA3;PCDHA4;PCDHA6	Body;Body;Body;TSS200;Body;TSS200;Body;Body;TSS200
cg03760191	10	22623047	0.255734	9.1921e-05	0.00115374	FALSE	N_Shore
cg03762081	19	51523565	-0.213943	0.00433949	-0.00109851	FALSE	S_Shore	KLK10;KLK10;KLK10	TSS1500;TSS200;TSS1500
cg03763508	7	27140942	0.196931	0.000235542	0.00143053	FALSE	N_Shelf	HOXA2	Body
cg03766373	12	52714864	0.106628	0.00579763	0.000545044	FALSE	Island	KRT83	1stExon
cg03767531	2	182545572	0.181984	0.00597848	0.000403766	FALSE	N_Shelf	NEUROD1	TSS200
cg03776506	16	30581384	0.165159	0.00847453	0.000425073	FALSE	Island	ZNF688;ZNF688	Body;Body
cg03780132	5	42951346	0.23445	7.06995e-05	0.000783498	FALSE	Island
cg03799530	12	111843215	0.225585	0.000552811	0.000769358	FALSE	Island	SH2B3	TSS1500
cg03806501	7	81130829	-0.208562	0.00524755	-0.00102519	FALSE	OpenSea
cg03816707	20	43726544	0.201941	0.000919554	0.00112631	FALSE	Island	KCNS1	Body
cg03840647	14	36974968	0.213506	0.00157792	0.000689123	FALSE	Island	SFTA3	Body
cg03841784	12	1890922	-0.177145	0.00892413	-0.000585856	FALSE	OpenSea	ADIPOR2	Body
cg03844506	4	4109441	0.312133	1.6301e-10	0.0016621	FALSE	Island
cg03846951	6	167764967	0.23289	0.000731884	0.00069179	FALSE	Island
cg03850117	16	87894334	-0.178415	0.00973808	-0.000717943	FALSE	N_Shore	SLC7A5	Body
cg03861065	10	64344052	0.168082	0.00666176	0.000444301	FALSE	OpenSea	ZNF365;ZNF365	5'UTR;Body
cg03863591	4	6565035	0.187431	0.00164269	0.000745702	FALSE	Island
cg03864215	11	17408437	-0.239526	0.000449606	-0.0008676	FALSE	N_Shore	KCNJ11;KCNJ11;KCNJ11	3'UTR;1stExon;3'UTR
cg03874199	2	176964456	0.216311	0.00874045	0.000607018	FALSE	Island	HOXD12	TSS200
cg03876032	10	26501065	0.191887	0.00497242	0.000805634	FALSE	Island	MYO3A	3'UTR
cg03885098	1	207991780	-0.236914	0.00332425	-0.00114497	FALSE	OpenSea	LOC148696	Body
cg03892714	5	171765984	0.205359	0.00181489	0.000385028	FALSE	N_Shore	SH3PXD2B	Body
cg03894892	7	153445197	0.192034	0.00153151	0.00076841	FALSE	Island
cg03900143	3	147111660	0.221401	0.00937859	0.000319361	FALSE	Island	ZIC4;ZIC4;ZIC4;ZIC4;ZIC4	Body;TSS1500;Body;Body;TSS1500
cg03905795	11	70670880	-0.206106	0.000256895	-0.00124462	FALSE	N_Shore	SHANK2	Body
cg03906115	2	33359529	-0.174719	0.00479162	-0.000905179	FALSE	OpenSea	LTBP1;LTBP1;LTBP1;LTBP1;LTBP1	TSS200;TSS200;Body;TSS200;TSS200
cg03906843	3	151157436	-0.189061	0.00588662	-0.00107939	FALSE	OpenSea	IGSF10	Body
cg03907016	19	6534760	0.259201	0.00358492	0.00101676	FALSE	Island	TNFSF9	Body
cg03910901	7	99686330	0.240133	0.000277555	0.000557498	FALSE	N_Shore	COPS6	TSS1500
cg03916421	4	130013461	0.152622	0.00645625	0.000652788	FALSE	N_Shore	SCLT1;C4orf33	Body;TSS1500
cg03922648	12	10607364	0.207626	0.0099487	0.000363279	FALSE	OpenSea	KLRC1;KLRC1;KLRC1;KLRC1	TSS1500;TSS200;TSS1500;TSS200
cg03925294	4	6247629	0.272368	1.73354e-06	0.00132868	TRUE	Island
cg03927133	15	41794293	0.187315	0.00759806	0.000802796	FALSE	Island	ITPKA	Body
cg03927304	16	3017593	0.2141	0.00621905	0.000750168	FALSE	Island	KREMEN2;KREMEN2	Body;Body
cg03940098	20	26188908	0.241153	4.52156e-05	0.0010114	FALSE	Island	MIR663	Body
cg03940484	15	91768273	-0.180252	0.00553635	-0.00100478	FALSE	OpenSea	SV2B;SV2B	5'UTR;5'UTR
cg03940776	6	158490013	-0.220874	0.000114888	-0.00121625	FALSE	OpenSea	SYNJ2	Body
cg03941587	4	123747634	0.296073	3.02735e-06	0.00119185	FALSE	N_Shore	FGF2	TSS1500
cg03954393	1	204679626	0.189082	0.0020152	0.000578484	FALSE	OpenSea
cg03955927	2	63272232	0.197969	0.000785382	0.000884867	FALSE	Island	LOC100132215;EHBP1;EHBP1;EHBP1;EHBP1	Body;Body;Body;Body;Body
cg03958979	6	108486387	0.178715	0.00262262	0.000812187	FALSE	Island	NR2E1	TSS1500
cg03963327	11	9025730	0.246744	1.46583e-05	0.000639588	FALSE	Island	NRIP3	TSS200
cg03965795	10	102431021	0.186956	0.00565528	0.00037164	FALSE	Island
cg03968755	4	85418816	0.228414	4.46416e-05	0.000957354	TRUE	Island	NKX6-1	1stExon
cg03970899	22	19710091	0.192127	0.000917711	0.000656765	FALSE	Island	GP1BB;SEPT5	TSS1500;3'UTR
cg03975694	19	38042472	0.260352	5.84303e-06	0.00108367	FALSE	S_Shelf	ZNF540;ZNF540	5'UTR;1stExon
cg03988540	4	85405618	0.23146	0.00106382	0.000751699	FALSE	S_Shore
cg03991721	3	75704951	0.186764	0.0019582	0.000884839	FALSE	Island
cg03992611	15	92397873	-0.2365	1.46583e-05	-0.00156286	FALSE	S_Shore	SLCO3A1;SLCO3A1	Body;Body
cg04002220	16	89598305	0.166872	0.00804104	0.000688048	FALSE	OpenSea	SPG7;SPG7	Body;Body
cg04008429	3	160167646	0.332215	4.15471e-09	0.000694211	FALSE	Island	TRIM59	TSS200
cg04019983	6	31465865	0.197607	0.00537859	0.000656027	FALSE	Island	MICB;MICB	5'UTR;1stExon
cg04024413	6	27782541	0.192046	0.00699266	0.000654113	FALSE	S_Shore	HIST1H2BM;HIST1H2AJ	TSS1500;TSS200
cg04029645	16	82665755	-0.222262	0.00581221	-0.00060837	FALSE	S_Shelf	CDH13	Body
cg04035828	16	12405425	0.16784	0.00101608	0.00065718	FALSE	OpenSea	SNX29	Body
cg04043591	7	19155806	0.199458	0.0053444	0.000596723	FALSE	N_Shore	TWIST1	3'UTR
cg04044664	5	132150117	0.182803	0.00441127	0.000913169	TRUE	Island	ANKRD43	1stExon
cg04050000	2	31361687	0.173715	0.00870426	0.000567582	FALSE	Island	GALNT14	TSS200
cg04069951	11	2398336	0.145678	0.0061186	0.000603163	FALSE	Island	CD81	TSS1500
cg04070601	12	50067887	-0.203463	0.00301817	-0.00100256	FALSE	OpenSea	FMNL3;FMNL3	Body;Body
cg04071964	3	100328745	-0.162108	0.00917676	-0.000697313	FALSE	OpenSea	GPR128	1stExon
cg04073257	7	27190558	0.287375	3.32727e-06	0.000829668	FALSE	Island
cg04075990	3	106176366	-0.198393	0.000717092	-0.00152326	FALSE	OpenSea
cg04079215	1	95095221	0.237926	0.000626484	0.000624953	FALSE	OpenSea
cg04088152	1	6062462	-0.246876	0.000151379	-0.000764435	FALSE	OpenSea
cg04090392	15	83952774	0.243695	5.68541e-06	0.00101264	TRUE	Island	BNC1	Body
cg04093047	1	32827707	0.229218	5.53448e-05	0.000688677	FALSE	Island	LOC100128071;LOC100128071;TSSK3	1stExon;5'UTR;TSS200
cg04094193	4	69216103	0.208351	0.00060171	0.00105846	FALSE	S_Shore	YTHDC1;YTHDC1	TSS1500;TSS1500
cg04102510	1	226850741	-0.246216	3.2839e-07	-0.00160371	FALSE	OpenSea	ITPKB	Body
cg04120413	3	148804743	0.224646	0.000227095	0.000583235	FALSE	S_Shore	HLTF;HLTF	TSS1500;TSS1500
cg04121938	1	201509415	-0.257572	5.00215e-06	-0.00149704	FALSE	S_Shore
cg04127232	17	58226085	0.179803	0.00292968	0.000458289	FALSE	N_Shore	CA4	TSS1500
cg04130549	6	1497870	0.188133	0.00678534	0.000712441	FALSE	OpenSea
cg04133652	17	36860971	0.163074	0.000193713	0.0010174	FALSE	Island	MLLT6	TSS1500
cg04147621	21	47856020	0.171126	0.00586236	0.000455233	FALSE	Island	PCNT	Body
cg04149978	1	10764896	0.209533	0.00694672	0.000626792	FALSE	Island	CASZ1;CASZ1	5'UTR;5'UTR
cg04164023	11	125106101	0.167693	0.0099473	0.000300829	FALSE	OpenSea	PKNOX2	5'UTR
cg04167239	4	3769468	0.12767	0.00494892	0.000723843	FALSE	Island	ADRA2C	1stExon
cg04187185	5	43396953	0.322975	1.53056e-07	0.00240913	FALSE	Island	CCL28	Body
cg04193160	1	228400419	0.235248	1.41308e-05	0.00134731	FALSE	Island	OBSCN;OBSCN	Body;Body
cg04193835	16	28379378	0.177907	0.00409356	0.00171512	FALSE	Island
cg04193923	17	38170900	0.209229	0.000125423	0.000534843	FALSE	OpenSea	CSF3;CSF3;CSF3	TSS1500;TSS1500;TSS1500
cg04204526	1	2980937	0.217838	0.00101398	0.000836244	FALSE	S_Shore	FLJ42875;FLJ42875	Body;Body
cg04207385	6	88877064	0.234136	0.000222065	0.000925234	FALSE	Island	CNR1;CNR1;CNR1;CNR1	TSS1500;TSS1500;TSS1500;TSS1500
cg04211309	16	58056296	-0.220162	0.00298195	-0.000886127	FALSE	N_Shelf
cg04212285	7	157342638	0.21669	0.00237837	0.000442565	FALSE	N_Shelf	PTPRN2;PTPRN2;PTPRN2	Body;Body;Body
cg04228468	3	164913627	0.213392	0.00142308	0.0006341	FALSE	OpenSea	SLITRK3	5'UTR
cg04231677	1	184808004	-0.174956	0.00395877	-0.000774791	FALSE	OpenSea	FAM129A	Body
cg04235075	16	67199830	0.223346	0.000190142	0.00105703	FALSE	Island	HSF4;HSF4	Body;Body
cg04263307	6	167765110	0.187941	0.00309722	0.000879061	FALSE	Island
cg04266460	16	11348956	0.122416	0.0013229	0.000874602	FALSE	Island	SOCS1	Body
cg04267526	10	109674297	0.260961	3.42807e-06	0.00108559	FALSE	Island
cg04270085	2	12223636	0.144288	0.00532382	0.00085484	FALSE	OpenSea
cg04276005	1	180895868	-0.177015	0.00762171	-0.000915045	FALSE	OpenSea	KIAA1614	Body
cg04279411	1	230645569	-0.287258	1.61575e-06	-0.00112865	FALSE	OpenSea
cg04282082	9	124988720	0.182265	0.00677274	0.000790054	FALSE	Island	LHX6;LHX6	Body;Body
cg04282694	6	5996412	0.215952	0.0019582	0.000664792	FALSE	Island
cg04290085	7	75796445	0.210682	0.00420493	0.000638197	FALSE	Island
cg04296540	17	33787583	0.189184	0.00666428	0.0012058	FALSE	Island
cg04304770	17	59477266	0.259178	8.7507e-06	0.000698716	FALSE	Island	TBX2;TBX2	5'UTR;1stExon
cg04317399	7	27170313	0.239205	9.3127e-05	0.00115881	FALSE	Island	HOXA4	1stExon
cg04330371	15	96875656	0.221015	0.000195214	0.000633831	FALSE	Island	NR2F2;NR2F2;NR2F2;MIR1469;NR2F2	TSS200;1stExon;Body;TSS1500;TSS1500
cg04344565	8	140715646	0.185297	0.00189519	0.000331291	FALSE	Island	KCNK9	TSS1500
cg04345034	15	70797389	-0.188238	0.00208109	-0.000843295	FALSE	OpenSea
cg04347477	12	125002007	-0.234476	0.00135184	-0.000798934	FALSE	Island	NCOR2;NCOR2	5'UTR;5'UTR
cg04365452	6	26690079	0.216016	0.00143473	0.00053134	FALSE	Island
cg04368796	17	40171968	0.204282	0.00102648	0.00125533	FALSE	Island	NKIRAS2;NKIRAS2;NKIRAS2;NKIRAS2;NKIRAS2	TSS200;TSS200;TSS200;TSS200;5'UTR
cg04370442	16	58019866	0.210361	0.00382774	0.00132297	FALSE	Island	TEPP;TEPP	Body;Body
cg04374006	19	33556395	0.300297	4.37917e-07	0.000977578	TRUE	Island	RHPN2	TSS1500
cg04374393	3	137483503	0.233098	1.68553e-05	0.000962263	FALSE	Island	SOX14	TSS200
cg04379738	14	50155174	0.25437	7.25246e-05	0.000680775	FALSE	Island	POLE2	TSS1500
cg04386144	6	43970475	0.171655	0.0013312	0.000383855	FALSE	Island	C6orf223	Body
cg04407762	4	113442791	0.204115	0.00332661	0.000787208	FALSE	N_Shore
cg04415176	2	176957842	0.261925	7.63459e-06	0.000516062	FALSE	Island	HOXD13	1stExon
cg04423727	17	46828820	0.186571	0.00667095	0.000504326	FALSE	S_Shore
cg04427498	7	20830657	0.283942	8.92033e-07	0.00119855	TRUE	Island
cg04431629	1	50890341	0.266576	6.23351e-05	0.0009556	FALSE	Island	DMRTA2	TSS1500
cg04432319	20	13200931	0.359986	9.66911e-14	0.00128943	FALSE	Island	ISM1	TSS1500
cg04439458	5	138467593	-0.173356	0.00813659	-0.000628576	FALSE	OpenSea	SIL1;SIL1	5'UTR;5'UTR
cg04449126	13	99852558	0.207152	0.00456841	0.000357888	FALSE	Island	UBAC2;UBAC2;UBAC2	TSS200;TSS1500;TSS1500
cg04456238	11	32450104	0.193117	0.00273517	0.000811098	FALSE	S_Shore	WT1;WT1;WT1;WT1	Body;Body;Body;Body
cg04460816	19	19221572	0.171067	0.00124596	0.000773201	FALSE	Island	SLC25A42	Body
cg04467618	6	134210946	0.288254	1.14665e-06	0.001131	FALSE	Island	TCF21;TCF21	1stExon;1stExon
cg04468741	11	12181467	-0.259544	7.1864e-06	-0.00124721	FALSE	OpenSea	MICAL2	5'UTR
cg04479212	3	37495166	-0.22643	0.00203581	-0.000789052	FALSE	S_Shore	ITGA9	Body
cg04481596	16	87864591	0.143586	0.0083455	0.000858162	FALSE	OpenSea	SLC7A5	3'UTR
cg04484550	1	2980163	0.227195	0.000221347	0.00131085	FALSE	Island	FLJ42875	Body
cg04485482	3	194450157	0.177909	0.00871541	0.000511508	FALSE	OpenSea
cg04485516	3	49977118	-0.217922	0.00868657	-0.000405789	FALSE	N_Shore	RBM6;RBM6	TSS1500;TSS1500
cg04485799	22	50438356	0.184636	0.000542158	0.000897661	FALSE	Island	IL17REL	Body
cg04495995	7	19147157	0.307292	7.99692e-07	0.00102501	FALSE	Island
cg04501188	1	47904171	0.343109	9.12699e-12	0.000670363	FALSE	Island	FOXD2	1stExon
cg04503319	16	89368367	-0.216366	0.000579706	-0.0009748	FALSE	N_Shelf	ANKRD11	Body
cg04504095	6	1610688	0.202953	0.00175338	0.00042212	FALSE	Island	FOXC1	1stExon
cg04512786	10	125652421	0.183389	0.00602081	0.000479843	FALSE	S_Shore	CPXM2	TSS1500
cg04517738	8	66196608	0.224606	0.000697317	0.000766392	FALSE	OpenSea
cg04522498	8	140902310	0.228882	4.86625e-05	0.000751653	FALSE	OpenSea	TRAPPC9;TRAPPC9	Body;Body
cg04527868	22	43253555	0.187575	0.00526458	0.000735992	FALSE	Island	ARFGAP3;ARFGAP3	TSS200;TSS200
cg04527918	2	27531170	0.262016	8.68917e-06	0.000935042	FALSE	Island	UCN	TSS200
cg04528819	7	130418315	0.248074	5.78123e-06	0.000977364	FALSE	Island	KLF14	1stExon
cg04529679	5	34486568	-0.189701	0.00413695	-0.000639047	FALSE	OpenSea
cg04548376	20	2451026	0.207838	0.00637276	0.000619115	FALSE	N_Shore	SNRPB;SNRPB	Body;Body
cg04549287	13	52952319	0.278242	6.31244e-07	0.000840806	FALSE	OpenSea	THSD1;THSD1	Body;Body
cg04552500	1	24645917	-0.20241	0.000891078	-0.000929198	FALSE	N_Shelf	GRHL3;GRHL3	1stExon;5'UTR
cg04553690	5	140777501	0.196486	0.000413805	0.000939375	FALSE	Island	PCDHGA4;PCDHGA6;PCDHGA1;PCDHGA8;PCDHGB5;PCDHGA5;PCDHGB1;PCDHGB4;PCDHGA3;PCDHGA2;PCDHGB5;PCDHGA7;PCDHGB2;PCDHGB3	Body;Body;Body;Body;TSS200;Body;Body;Body;Body;Body;TSS200;Body;Body;Body
cg04562589	4	188953527	0.202549	0.00296617	0.000935839	FALSE	OpenSea
cg04578903	1	21754899	0.210134	3.81051e-05	0.00108469	FALSE	Island
cg04583043	3	123603308	0.189217	0.005328	0.00021641	FALSE	Island	MYLK;MYLK;MYLK;MYLK	TSS200;TSS200;TSS200;TSS200
cg04588079	12	13153012	0.222711	0.000667529	0.000866419	FALSE	Island	HEBP1;HTR7P	1stExon;TSS1500
cg04598517	5	1445542	0.20213	0.00118773	0.00065978	FALSE	Island	SLC6A3;SLC6A3	5'UTR;1stExon
cg04600618	6	43612980	0.171234	0.00802553	0.000557355	FALSE	Island	RSPH9	1stExon
cg04606861	12	132905735	0.166637	0.00498452	0.000574612	FALSE	Island	GALNT9	1stExon
cg04607372	5	54523900	0.301912	5.02078e-06	0.00119407	FALSE	Island
cg04619882	1	109741037	-0.197815	0.00164997	-0.00141789	FALSE	OpenSea	KIAA1324	Body
cg04621020	5	101632341	0.238156	0.000497333	0.000834797	FALSE	Island	SLCO4C1	TSS200
cg04630810	9	4662735	0.176106	0.00782199	0.000542397	FALSE	Island	C9orf68;PPAPDC2	Body;1stExon
cg04632887	20	3065559	-0.18301	0.005915	-0.000881528	FALSE	S_Shore	AVP	TSS200
cg04636841	7	63768139	0.207673	0.00203323	0.000699145	FALSE	S_Shore
cg04639396	7	27190539	0.245822	2.60252e-05	0.000814895	FALSE	Island
cg04648480	21	38083099	0.19568	0.00205621	0.00101091	FALSE	S_Shore	SIM2;SIM2	Body;Body
cg04649897	8	23571979	0.251604	0.000702077	0.000577539	FALSE	Island
cg04653012	16	58163677	0.259174	0.000340228	0.000752959	FALSE	Island	C16orf80	TSS1500
cg04654288	6	10390247	0.221054	0.001357	0.000736364	FALSE	Island
cg04656051	2	219252614	0.170768	0.00127803	0.000940666	FALSE	Island	SLC11A1	Body
cg04657325	4	185435601	-0.20373	0.00253622	-0.00121047	FALSE	OpenSea
cg04673937	15	69366984	-0.172137	0.00658979	-0.000795397	FALSE	S_Shore	MIR548H4	Body
cg04676561	6	27835191	0.192898	0.00145306	0.000671921	FALSE	Island	HIST1H1B	1stExon
cg04682802	20	11898478	-0.216766	0.00241583	-0.000709707	FALSE	OpenSea	BTBD3;BTBD3	5'UTR;TSS200
cg04684267	19	58694502	0.261885	3.15106e-06	0.00115555	FALSE	Island	ZNF274;ZNF274;ZNF274;ZNF274;ZNF274;ZNF274	1stExon;5'UTR;1stExon;5'UTR;5'UTR;1stExon
cg04686264	17	3535998	0.167356	0.000158205	0.00154487	FALSE	N_Shelf	SHPK	Body
cg04710764	12	54378736	0.228583	0.000542429	0.00067241	TRUE	Island	HOXC10	TSS1500
cg04712004	6	71999105	0.183504	0.00670856	0.000736747	FALSE	Island	OGFRL1	Body
cg04723680	17	27312855	0.222224	0.000302918	0.000645564	FALSE	N_Shore	SEZ6;SEZ6	Body;Body
cg04727071	19	4061359	-0.188035	0.00252911	-0.000829742	FALSE	S_Shore	ZBTB7A	5'UTR
cg04730685	13	95360278	0.285038	5.82697e-07	0.000952517	FALSE	S_Shore
cg04730825	16	16116191	-0.235882	1.18653e-05	-0.00110405	FALSE	OpenSea	ABCC1;ABCC1;ABCC1;ABCC1;ABCC1	Body;Body;Body;Body;Body
cg04738965	3	147127662	0.187968	0.00543961	0.000326813	FALSE	Island	ZIC1;ZIC1	1stExon;5'UTR
cg04739123	2	177502854	0.28126	4.54157e-06	0.000793181	FALSE	Island
cg04739647	2	176987462	0.312718	9.31547e-08	0.000561752	FALSE	Island	HOXD9;HOXD9	5'UTR;1stExon
cg04747322	5	121647308	0.26952	3.34096e-06	0.00113807	FALSE	N_Shore	SNCAIP	TSS1500
cg04749646	2	217236630	0.226643	0.000293848	0.000417215	FALSE	Island	MARCH4;MARCH4	5'UTR;1stExon
cg04753583	21	47062565	0.249511	9.39092e-07	0.00121041	FALSE	Island
cg04757806	11	94278595	0.31944	6.7515e-08	0.00149388	FALSE	Island	FUT4	1stExon
cg04758387	1	1851384	0.182359	0.00536256	0.000617271	FALSE	Island	TMEM52	TSS1500
cg04765848	1	53527576	0.237242	0.00185249	0.000889925	FALSE	Island	PODN	TSS1500
cg04766005	10	133879763	-0.176843	0.00998333	-0.000897617	FALSE	S_Shore
cg04774505	14	24549943	-0.218259	0.000611714	-0.00109769	FALSE	N_Shore	NRL	3'UTR
cg04778012	7	99775508	0.241098	0.000137331	0.00105193	FALSE	Island	STAG3;GPC2	TSS200;TSS1500
cg04786857	2	29033897	0.28796	1.19205e-09	0.000991289	FALSE	Island	SPDYA;SPDYA	5'UTR;5'UTR
cg04787211	20	2820954	0.270063	9.84505e-06	0.000871496	FALSE	Island	VPS16;FAM113A;VPS16;FAM113A	TSS1500;5'UTR;TSS1500;1stExon
cg04792813	14	100070043	0.378166	1.13575e-14	0.00181149	TRUE	Island	CCDC85C	1stExon
cg04792863	1	110627197	0.219217	0.000605652	0.000551374	FALSE	Island
cg04796181	6	27839850	0.199063	0.00282759	0.000552774	FALSE	Island	HIST1H3I	1stExon
cg04804616	16	30622014	0.171294	0.00965763	0.000367064	FALSE	S_Shore	ZNF689	TSS1500
cg04804648	17	72348295	0.164576	0.00637497	0.000785413	FALSE	Island	KIF19	Body
cg04809948	15	40421135	0.203272	0.00142501	0.00058249	FALSE	OpenSea
cg04834794	3	128400154	0.392886	1.32496e-12	0.00150049	FALSE	Island
cg04836038	13	99739382	0.191675	0.00562172	0.000490578	FALSE	Island	DOCK9;DOCK9	TSS1500;TSS1500
cg04844564	16	51184205	-0.176025	0.00637497	-0.000898231	FALSE	Island	SALL1;SALL1	Body;5'UTR
cg04845466	2	27665079	0.324572	3.88756e-08	0.00108049	FALSE	Island	KRTCAP3;NRBP1;KRTCAP3	TSS200;3'UTR;TSS200
cg04845649	16	67199463	0.246266	0.000166051	0.00092432	FALSE	Island	HSF4;HSF4	Body;Body
cg04851268	3	172167445	0.172685	0.00962274	0.000727574	FALSE	N_Shore	GHSR;GHSR	TSS1500;TSS1500
cg04858230	10	116581358	0.25765	9.27446e-05	0.00111012	FALSE	N_Shore	FAM160B1;FAM160B1	TSS200;TSS200
cg04859466	3	181444563	0.214292	0.0023611	0.000388399	FALSE	Island	SOX2OT	Body
cg04859969	9	139880069	-0.195004	0.00174852	-0.00081875	FALSE	Island	LCNL1	3'UTR
cg04865692	19	50831762	0.177931	0.000180597	0.000626769	FALSE	Island	KCNC3	1stExon
cg04873577	7	121006948	-0.28875	9.51864e-07	-0.00150054	FALSE	OpenSea	FAM3C;FAM3C	Body;Body
cg04873833	12	129417818	0.216878	0.00117205	0.00101161	FALSE	OpenSea	GLT1D1	Body
cg04874795	16	86477638	-0.208593	0.00193361	-0.00118331	FALSE	OpenSea
cg04875128	15	31775895	0.1989	7.72491e-06	0.00222714	FALSE	Island	OTUD7A	Body
cg04880546	12	120868468	0.295058	1.52222e-08	0.00150861	TRUE	OpenSea
cg04899225	7	100737817	0.18498	0.00296678	0.000569572	FALSE	OpenSea
cg04905434	8	144512773	0.262451	1.42894e-06	0.00047603	FALSE	Island	MAFA	TSS200
cg04907151	3	135684161	0.218084	0.000381758	0.00081014	FALSE	N_Shore	PPP2R3A	TSS1500
cg04911280	6	44281184	0.311645	2.32483e-07	0.00105635	FALSE	Island	AARS2	TSS200
cg04913005	2	202900408	0.252563	1.7603e-06	0.000743545	FALSE	Island	FZD7	1stExon
cg04917181	8	98290229	0.19346	0.00389332	0.000486707	FALSE	Island	TSPYL5	TSS200
cg04922681	13	43149234	0.188549	0.00914987	0.000391939	FALSE	Island	TNFSF11;TNFSF11	Body;5'UTR
cg04935434	2	177024947	0.170249	0.00165923	0.00030955	FALSE	Island
cg04935449	7	139208871	0.179524	0.00684598	0.000722768	FALSE	Island	CLEC2L	Body
cg04947136	6	20032627	0.167797	0.00705234	0.00124398	FALSE	OpenSea
cg04947680	2	132587079	0.219879	0.000821725	0.00186045	FALSE	Island
cg04949981	3	46796026	0.202403	0.00135105	0.000460809	FALSE	N_Shelf
cg04972856	6	88032051	0.210045	0.00257366	0.000873109	FALSE	N_Shore	C6orf162;GJB7;C6orf162	TSS1500;5'UTR;TSS1500
cg04974062	6	100056787	0.242971	0.000383576	0.00100209	FALSE	S_Shore	PRDM13	Body
cg04993267	5	148724716	0.17458	0.00673897	0.000677107	FALSE	N_Shore	GRPEL2	TSS1500
cg04999352	11	63304614	-0.154927	0.00539169	-0.00102062	FALSE	OpenSea	RARRES3	Body
cg05009601	7	121944500	0.176148	0.00965763	0.000696308	TRUE	Island	FEZF1;FEZF1;FEZF1;FEZF1	1stExon;1stExon;5'UTR;5'UTR
cg05014211	19	59074005	0.232352	0.000840822	0.00054115	FALSE	Island	MZF1;MZF1;LOC100131691	Body;Body;Body
cg05016953	17	28562813	0.308403	1.95669e-07	0.000619896	FALSE	Island	SLC6A4;SLC6A4	1stExon;5'UTR
cg05021643	2	177029608	0.203536	0.000105832	0.000606888	FALSE	Island	HOXD3	5'UTR
cg05024939	4	113442251	0.253018	1.91622e-06	0.00114067	TRUE	N_Shore
cg05057720	14	38724675	0.161045	0.00516569	0.00046327	FALSE	Island	CLEC14A	1stExon
cg05058204	3	173129681	-0.197609	0.00282294	-0.000637999	FALSE	OpenSea	NLGN1	5'UTR
cg05066959	8	41519308	0.199031	0.000135504	0.00135732	FALSE	OpenSea	ANK1;ANK1;ANK1;ANK1;ANK1;ANK1;ANK1;MIR486;ANK1	Body;Body;Body;Body;Body;Body;Body;TSS1500;Body
cg05074133	4	16686903	0.126876	0.00394331	0.000621366	FALSE	OpenSea	LDB2;LDB2	Body;Body
cg05080154	18	76739409	0.189597	0.00847026	0.000284649	FALSE	Island	SALL3	TSS1500
cg05087067	14	105715741	0.272812	4.50369e-06	0.00162832	FALSE	Island	BTBD6;BRF1	Body;Body
cg05095591	3	147129184	0.205845	0.0048591	0.000761316	FALSE	N_Shore	ZIC1	Body
cg05098343	7	37071686	-0.231263	0.000401051	-0.000912415	FALSE	OpenSea	ELMO1	Body
cg05113927	2	27531244	0.275288	4.13734e-06	0.00138111	FALSE	Island	UCN	TSS200
cg05118482	16	23193822	0.228202	0.000118854	0.000511615	FALSE	Island	SCNN1G	TSS1500
cg05118960	3	50359978	0.272396	3.13255e-06	0.00114156	FALSE	Island	HYAL2;HYAL2	5'UTR;TSS1500
cg05138681	9	98782756	0.244483	0.000134974	0.000592155	FALSE	N_Shore	NCRNA00092	Body
cg05144345	4	1686368	0.139345	0.00636992	0.000811003	FALSE	Island	FAM53A	TSS1500
cg05158615	7	24323559	0.216278	0.00155055	0.000743818	FALSE	Island	NPY	TSS1500
cg05165025	14	74253312	-0.200169	0.000607886	-0.00198099	FALSE	N_Shore	C14orf43	5'UTR
cg05167251	2	176987465	0.406723	1.92743e-13	0.000914445	FALSE	Island	HOXD9;HOXD9	5'UTR;1stExon
cg05168491	14	38080446	0.278689	1.99722e-07	0.00122229	FALSE	Island
cg05170275	6	106534146	0.160687	0.00591585	0.000483937	FALSE	Island	PRDM1	TSS200
cg05176991	18	24128116	0.281967	5.91362e-08	0.000719498	FALSE	Island	KCTD1;KCTD1;KCTD1	5'UTR;5'UTR;1stExon
cg05190002	2	219262192	-0.239715	0.000817439	-0.000972864	FALSE	N_Shore
cg05201300	5	172443740	-0.203727	0.00146569	-0.00117691	FALSE	OpenSea	ATP6V0E1	Body
cg05205647	2	132218302	0.19303	0.000776607	0.000403347	FALSE	N_Shore
cg05213896	19	50393653	0.357513	1.09714e-15	0.00258674	TRUE	Island	IL4I1;IL4I1	Body;Body
cg05215925	6	154360587	0.259283	1.15342e-05	0.00079767	FALSE	Island	OPRM1;OPRM1;OPRM1;OPRM1;OPRM1;OPRM1;OPRM1;OPRM1;OPRM1;OPRM1;OPRM1;OPRM1;OPRM1;OPRM1;OPRM1;OPRM1;OPRM1;OPRM1;OPRM1;OPRM1;OPRM1	1stExon;1stExon;1stExon;5'UTR;5'UTR;1stExon;5'UTR;5'UTR;Body;5'UTR;1stExon;5'UTR;1stExon;5'UTR;1stExon;5'UTR;5'UTR;5'UTR;Body;1stExon;1stExon
cg05218976	19	37958522	0.357724	4.63401e-09	0.00119091	TRUE	N_Shore	ZNF570;ZNF569	TSS1500;TSS200
cg05229649	10	102765404	0.234596	0.000324075	0.000511725	FALSE	Island	LZTS2	Body
cg05231308	2	27531163	0.216973	0.00135128	0.000777868	FALSE	Island	UCN	TSS200
cg05247640	17	8067776	-0.203572	0.000122316	-0.00117544	FALSE	S_Shore	VAMP2	TSS1500
cg05248581	19	49925731	0.222528	0.000341971	0.000578692	FALSE	Island	PTH2	Body
cg05250458	19	9473565	0.276743	3.51677e-05	0.00111126	FALSE	N_Shore	ZNF177	TSS200
cg05254078	15	34502482	0.201042	0.00215401	0.000548744	FALSE	Island	C15orf29	TSS200
cg05266781	16	54965492	0.251612	2.18621e-05	0.00101386	FALSE	Island	IRX5	Body
cg05268155	13	24844880	-0.228752	0.000262509	-0.000886791	FALSE	OpenSea	SPATA13;SPATA13	Body;Body
cg05301188	2	10184457	0.162726	0.00441127	0.00038467	FALSE	Island	KLF11	Body
cg05308656	2	235406291	0.171796	0.000360586	0.00134567	FALSE	Island	ARL4C	TSS1500
cg05308819	1	155959156	-0.194411	0.00618573	-0.000892642	FALSE	OpenSea
cg05313743	7	99613185	-0.18493	0.00731889	-0.000176991	FALSE	Island	ZKSCAN1	TSS200
cg05317605	19	4558499	0.160486	0.00673897	0.000840977	FALSE	Island	SEMA6B;SEMA6B	1stExon;5'UTR
cg05323725	17	35294713	0.314115	1.47239e-06	0.000968955	FALSE	Island	LHX1;LHX1	1stExon;5'UTR
cg05333146	16	67183725	0.405834	1.69643e-12	0.00156135	FALSE	Island	B3GNT9	Body
cg05336395	13	53421688	0.240312	1.15826e-05	0.000938828	FALSE	Island	PCDH8;PCDH8	1stExon;1stExon
cg05339633	3	183542176	-0.186075	0.00717847	-0.00142917	FALSE	N_Shore	MAP6D1	Body
cg05342515	2	177024172	0.208301	0.00256213	0.000796795	FALSE	N_Shore
cg05346831	12	13067271	0.187349	0.00157792	0.000506819	FALSE	OpenSea	MIR614	TSS1500
cg05346855	1	212460169	-0.208138	0.00439144	-0.000741231	FALSE	S_Shore	PPP2R5A	Body
cg05350224	19	3053510	0.210089	3.10294e-05	0.000766036	FALSE	OpenSea	AES;AES;AES	3'UTR;3'UTR;3'UTR
cg05353133	1	229567914	0.149171	9.65408e-07	0.000668568	FALSE	Island	ACTA1	Body
cg05363955	2	225875689	-0.203856	0.00023822	-0.000697923	FALSE	OpenSea	DOCK10	Body
cg05371578	3	147128157	0.358895	1.57403e-11	0.00167249	FALSE	Island	ZIC1	1stExon
cg05375487	7	151722536	0.172009	0.00506522	0.000981159	FALSE	N_Shore	GALNT11	TSS1500
cg05378199	15	34502494	0.201511	0.000978131	0.000522695	FALSE	Island	C15orf29	TSS200
cg05391011	10	103986245	0.213347	0.00280994	0.000582639	FALSE	Island	ELOVL3;ELOVL3	1stExon;5'UTR
cg05409596	17	38519841	0.298318	1.47144e-07	0.000777372	FALSE	Island	GJD3	1stExon
cg05412333	8	11560838	0.223655	0.000688896	0.000807083	FALSE	Island	GATA4	TSS1500
cg05419198	8	145753896	0.181783	0.00150571	0.000943308	FALSE	Island	MGC70857;LRRC24	Body;TSS1500
cg05425754	5	54528249	0.214146	0.0021818	0.000569857	FALSE	Island	CCNO	Body
cg05441854	16	85650374	-0.261158	0.000209028	-0.000966698	FALSE	S_Shore	KIAA0182;KIAA0182	5'UTR;Body
cg05453333	10	49731375	0.208608	0.00090677	0.000818807	FALSE	N_Shore	ARHGAP22	Body
cg05457747	6	100917871	0.236431	0.00937859	0.000453682	FALSE	S_Shore
cg05457768	6	28751790	0.315331	5.82191e-06	0.00123209	FALSE	N_Shelf
cg05460716	1	167063879	0.194335	0.00128871	0.000310741	FALSE	OpenSea	DUSP27	TSS1500
cg05460965	6	36645100	-0.197644	0.00479139	-0.00125415	TRUE	N_Shore	CDKN1A;CDKN1A	TSS1500;TSS1500
cg05468024	19	1748710	0.197293	0.00389332	0.000697523	FALSE	Island
cg05474265	4	81128398	0.21889	0.00208193	0.00098194	FALSE	Island
cg05476568	3	153840109	0.252813	0.000264487	0.0005575	FALSE	Island	SGEF	Body
cg05492387	4	99298930	-0.226256	4.43379e-05	-0.00170815	FALSE	OpenSea	RAP1GDS1;RAP1GDS1;RAP1GDS1;RAP1GDS1;RAP1GDS1;RAP1GDS1	Body;Body;Body;Body;Body;Body
cg05498726	22	19512942	0.213051	0.00152777	0.000497011	FALSE	S_Shore	CLDN5;CLDN5	TSS200;TSS200
cg05500840	2	176972068	0.208739	0.00100291	0.000422223	FALSE	Island	HOXD11	TSS200
cg05501996	5	50673730	0.199854	0.00223313	0.000820896	FALSE	OpenSea
cg05507697	16	89421700	0.261	2.55325e-05	0.000698342	FALSE	OpenSea	ANKRD11	5'UTR
cg05509777	11	2322517	-0.253007	9.15448e-05	-0.00145913	FALSE	OpenSea	C11orf21;TSPAN32;C11orf21	Body;TSS1500;Body
cg05511392	1	153651938	0.233241	0.000140816	0.00063954	FALSE	Island	NPR1	1stExon
cg05513455	6	105388269	0.244154	7.16593e-05	0.00104266	FALSE	Island
cg05522774	21	34443443	0.189358	0.00287385	0.000285046	FALSE	Island	OLIG1;OLIG1	1stExon;3'UTR
cg05530568	5	158526614	0.199927	0.00250435	0.00108494	FALSE	N_Shore	EBF1;EBF1	1stExon;5'UTR
cg05537653	11	47612070	0.18876	0.00754502	0.000947478	FALSE	Island	C1QTNF4	Body
cg05544807	2	25475916	0.398951	6.83061e-13	0.00127483	FALSE	Island	DNMT3A;DNMT3A;DNMT3A	Body;TSS1500;Body
cg05555455	3	148804550	0.220399	0.000621072	0.000728313	TRUE	Island	HLTF;HLTF	TSS1500;TSS1500
cg05557449	17	46801809	0.170981	0.00807875	0.000715713	FALSE	Island	C17orf93	Body
cg05575054	10	115804968	0.312646	1.59164e-07	0.00106402	FALSE	Island	ADRB1	1stExon
cg05586607	11	1965447	-0.184531	0.00692072	-0.00055523	FALSE	N_Shelf
cg05590982	16	28550171	-0.191116	0.00382219	-0.00106046	FALSE	OpenSea	NUPR1;NUPR1	1stExon;1stExon
cg05599030	17	37356047	0.221869	0.00443606	0.00059174	FALSE	N_Shore	RPL19	TSS1500
cg05617798	17	8113714	0.199927	0.000789736	0.000586363	FALSE	Island	AURKB	5'UTR
cg05627522	15	75251581	0.242501	1.73432e-05	0.00102509	FALSE	Island
cg05637536	1	154475068	0.191055	6.74671e-05	0.00140155	FALSE	Island	TDRD10;TDRD10;TDRD10;TDRD10;SHE	5'UTR;1stExon;1stExon;5'UTR;TSS1500
cg05640128	7	154002270	0.206997	0.00315699	0.000507127	FALSE	Island	DPP6;DPP6;DPP6	TSS200;Body;Body
cg05657292	22	17980996	-0.176217	0.00663608	-0.000869795	FALSE	OpenSea	CECR2	Body
cg05666820	7	72848703	0.176744	0.00143822	0.0014831	TRUE	Island	FZD9	1stExon
cg05673214	16	743476	0.242047	0.000463028	0.00086161	FALSE	Island	FBXL16	3'UTR
cg05673882	5	74862702	-0.189246	0.00828735	-0.000956317	FALSE	OpenSea	POLK	Body
cg05676400	4	174443865	0.209109	0.00607281	0.000565709	FALSE	Island
cg05684266	3	149825195	0.204293	0.000203704	0.000793966	FALSE	OpenSea
cg05694021	12	19699504	-0.27133	7.10598e-05	-0.000920763	FALSE	OpenSea
cg05694621	1	66767231	-0.215659	0.000386004	-0.000720653	FALSE	OpenSea	PDE4B;PDE4B;PDE4B	Body;Body;Body
cg05708550	5	137688227	0.294416	1.96873e-07	0.00175055	TRUE	Island	KDM3B	TSS200
cg05720159	5	180542154	0.216625	0.00543927	0.000696312	FALSE	Island
cg05724110	21	34398532	0.224122	0.00661865	0.000528566	FALSE	Island	OLIG2	5'UTR
cg05725804	5	114516219	0.195791	0.00282759	0.00056511	FALSE	Island	TRIM36;TRIM36;TRIM36;TRIM36;TRIM36;TRIM36	1stExon;1stExon;1stExon;5'UTR;5'UTR;5'UTR
cg05726109	22	19709755	0.194236	0.000290673	0.000907244	FALSE	Island	SEPT5;GP1BB	Body;TSS1500
cg05735384	15	32639426	0.214968	0.00085434	0.000920003	FALSE	Island
cg05736768	8	105479248	0.200407	0.00452639	0.000484472	FALSE	Island	DPYS;DPYS	1stExon;5'UTR
cg05751100	6	26550783	0.221201	0.00237476	0.000447835	FALSE	Island
cg05754058	7	41094211	0.11936	0.00594643	0.000591753	FALSE	OpenSea
cg05756933	6	110300101	0.264024	5.25895e-05	0.000830575	FALSE	Island	GPR6	TSS200
cg05758246	6	10404967	0.190004	0.00603019	0.000463752	FALSE	Island	TFAP2A;TFAP2A;TFAP2A	Body;Body;Body
cg05774978	1	146649842	0.181765	0.00577134	0.000946458	FALSE	Island	PDIA3P	Body
cg05776388	17	72983414	0.191396	0.00570776	0.000682189	FALSE	N_Shore	CDR2L	TSS1500
cg05784157	18	30349900	0.191384	0.00173031	0.000877298	FALSE	Island	KLHL14	Body
cg05800416	8	19460097	0.169728	0.000828896	0.00118481	FALSE	Island	CSGALNACT1;CSGALNACT1;CSGALNACT1	TSS200;Body;5'UTR
cg05804170	1	3121514	0.208885	0.0051038	0.000844624	FALSE	OpenSea	PRDM16;PRDM16	Body;Body
cg05810363	17	74475270	0.28069	2.19976e-07	0.00108809	FALSE	Island	RHBDF2;RHBDF2	Body;Body
cg05819371	12	92540484	-0.25127	0.000104742	-0.000820578	FALSE	S_Shore	BTG1	TSS1500
cg05839235	5	32712237	0.258679	4.87321e-05	0.000582095	FALSE	Island	NPR3	1stExon
cg05845757	1	36039885	0.342401	6.91286e-09	0.00154243	FALSE	Island	TFAP2E	Body
cg05849324	6	18122474	0.202553	0.00673897	0.000984231	FALSE	Island	NHLRC1	1stExon
cg05851442	7	27153212	0.142723	0.00273641	0.000932002	FALSE	Island	HOXA3;HOXA3;HOXA3	5'UTR;5'UTR;5'UTR
cg05867134	16	31009035	0.221332	7.55155e-05	0.000682545	FALSE	Island	STX1B	Body
cg05878786	2	192701329	0.187649	0.00586597	0.000487222	FALSE	OpenSea	SDPR	Body
cg05882691	6	27777739	0.212365	0.00221179	0.000758848	FALSE	N_Shore	HIST1H3H	TSS200
cg05917988	6	44281197	0.232052	6.78109e-05	0.000968241	TRUE	Island	AARS2	TSS200
cg05923226	19	15121516	0.223003	0.00146829	0.000988022	FALSE	N_Shore	CCDC105	TSS200
cg05928290	14	54418728	0.219322	0.000396837	0.00118058	FALSE	Island	BMP4;BMP4;BMP4	Body;Body;Body
cg05938423	1	85085313	-0.191076	0.00788609	-0.000880483	FALSE	N_Shore
cg05942128	2	176972020	0.237173	0.000327627	0.000842402	FALSE	Island	HOXD11	TSS200
cg05945608	6	42739639	-0.183262	0.00781854	-0.00112032	FALSE	OpenSea
cg05962092	19	49575664	0.174526	0.00128112	0.00147979	FALSE	Island	KCNA7	1stExon
cg05970314	20	4741645	0.200021	0.00317524	0.000829217	TRUE	Island
cg05970811	12	64237202	0.190435	0.00548919	0.00120016	FALSE	N_Shore	SRGAP1	TSS1500
cg05977669	7	27225070	0.197006	0.00110132	0.00082606	FALSE	Island	HOXA11AS;HOXA11	Body;TSS1500
cg05979020	2	176981336	0.309767	5.37643e-11	0.00175777	FALSE	Island	HOXD10	TSS200
cg05985522	22	36635740	-0.17823	0.00389486	-0.000620722	FALSE	OpenSea	APOL2;APOL2	TSS200;5'UTR
cg05991454	4	147558435	0.373632	2.47123e-15	0.000906512	FALSE	Island
cg06000878	11	122051193	-0.186277	0.00732456	-0.000825227	FALSE	OpenSea	LOC399959	Body
cg06005695	6	27841388	0.187943	0.00288634	0.000666811	FALSE	S_Shore	HIST1H4L;HIST1H3I	TSS200;TSS1500
cg06021088	2	127822551	-0.175823	0.00804201	-0.00098281	FALSE	OpenSea	BIN1;BIN1;BIN1;BIN1;BIN1;BIN1;BIN1;BIN1;BIN1;BIN1	Body;Body;Body;Body;Body;Body;Body;Body;Body;Body
cg06022942	10	8095484	0.328992	2.25019e-12	0.00175311	TRUE	Island	FLJ45983;GATA3;GATA3;FLJ45983	TSS200;TSS1500;TSS1500;TSS200
cg06028975	16	87019301	0.209596	0.000783184	0.00059864	FALSE	OpenSea
cg06032349	21	40032331	0.177512	0.00765074	0.000780598	FALSE	Island	ERG;ERG	5'UTR;5'UTR
cg06034933	1	228645634	0.163199	0.00684761	0.000794652	FALSE	Island	HIST3H2A;HIST3H2BB	TSS200;TSS200
cg06036471	10	93861385	-0.216981	0.000409861	-0.00116391	FALSE	OpenSea	CPEB3	Body
cg06047886	8	1947038	-0.210398	0.00355055	-0.00151183	FALSE	N_Shelf	KBTBD11	5'UTR
cg06049781	2	72371838	0.22701	0.000748259	0.000705273	FALSE	Island	CYP26B1	Body
cg06055873	7	27142204	0.235188	3.7518e-05	0.000923931	FALSE	N_Shore	HOXA2;HOXA2	1stExon;5'UTR
cg06074256	6	30684939	0.245813	2.4178e-06	0.000514097	FALSE	Island	MDC1	5'UTR
cg06092869	1	225642746	-0.242867	0.00118081	-0.00131856	FALSE	OpenSea
cg06102775	7	100609375	0.168226	0.00657686	0.000630496	FALSE	Island
cg06112894	8	141469983	0.215225	0.00394227	0.000690584	FALSE	S_Shelf	TRAPPC9	TSS1500
cg06130787	19	51523550	-0.237427	0.000472466	-0.00108969	FALSE	S_Shore	KLK10;KLK10;KLK10	TSS1500;TSS200;TSS1500
cg06132283	14	37116367	0.183664	0.00606702	0.000693744	FALSE	Island
cg06132502	15	71145127	-0.200823	0.00677112	-0.00109152	FALSE	N_Shore	LARP6;LARP6	Body;Body
cg06142537	2	71114785	0.23016	5.59723e-05	0.000877712	FALSE	Island
cg06144905	17	27369780	0.280526	1.87568e-05	0.00113858	TRUE	OpenSea	PIPOX	TSS200
cg06151243	17	5000872	0.241661	0.000111397	0.00071409	FALSE	Island
cg06154313	10	95360494	0.167023	0.00202907	0.000893919	FALSE	Island	RBP4	Body
cg06156376	3	157823814	0.157218	0.00282044	0.000833261	FALSE	Island	SHOX2;SHOX2;SHOX2;SHOX2;SHOX2;SHOX2	1stExon;1stExon;5'UTR;5'UTR;1stExon;5'UTR
cg06174989	16	90114523	0.196658	0.00634591	0.000919617	FALSE	OpenSea	LOC100130015;LOC100130015	TSS1500;TSS1500
cg06184325	1	2863098	0.22676	0.000853554	0.000935552	FALSE	OpenSea
cg06204735	14	74892986	0.213957	0.000828896	0.000523337	FALSE	Island	TMEM90A	TSS200
cg06210187	6	26216839	0.264107	5.74537e-05	0.000739287	FALSE	N_Shore	HIST1H2AE;HIST1H2BG	TSS1500;1stExon
cg06215107	4	151504725	0.164954	0.00293877	0.000880925	FALSE	Island	LRBA;MAB21L2	Body;1stExon
cg06215859	16	88985709	0.175302	0.00418911	0.000552636	FALSE	OpenSea	CBFA2T3;CBFA2T3	5'UTR;Body
cg06215984	1	203258903	-0.214606	0.00123179	-0.000944059	FALSE	OpenSea
cg06220235	16	11349023	0.294325	8.21021e-11	0.0010388	FALSE	Island	SOCS1	Body
cg06226630	4	48493420	0.263029	0.00114852	0.000917747	FALSE	Island	ZAR1	Body
cg06230736	10	8096650	0.247593	0.000527931	0.00087887	FALSE	Island	FLJ45983;GATA3;GATA3;FLJ45983	TSS1500;TSS200;TSS200;TSS1500
cg06231995	9	140024593	0.195781	0.00133548	0.000807374	FALSE	Island
cg06233202	2	64501134	-0.217895	0.00216871	-0.000796008	FALSE	OpenSea
cg06236737	16	89950219	-0.32867	7.53228e-07	-0.00129132	FALSE	S_Shelf	TCF25	Body
cg06240652	2	201312367	-0.173749	0.0061851	-0.000805534	FALSE	OpenSea	SPATS2L;SPATS2L;SPATS2L;SPATS2L	Body;Body;Body;Body
cg06241689	2	231906408	0.206785	0.000612006	0.000690505	FALSE	S_Shelf	C2orf72	Body
cg06245338	17	74410839	-0.249156	5.30258e-07	-0.00122886	FALSE	OpenSea	UBE2O	Body
cg06247406	6	101846791	0.28505	2.01471e-06	0.000945076	FALSE	Island	GRIK2;GRIK2;GRIK2	TSS200;TSS200;TSS200
cg06261926	2	161264607	0.214816	0.00182324	0.000370307	TRUE	S_Shore	RBMS1;RBMS1	Body;Body
cg06267075	16	69092182	-0.219233	0.00179855	-0.000564693	FALSE	OpenSea	TMCO7	Body
cg06271652	16	23144103	-0.195263	0.000916573	-0.00126776	FALSE	OpenSea	USP31	Body
cg06279276	16	67184164	0.195032	0.00295367	0.000711857	FALSE	Island	B3GNT9	Body
cg06285575	16	31888794	-0.176537	0.00836448	-0.0010262	FALSE	S_Shelf	ZNF267	Body
cg06285727	11	72524028	-0.219975	0.00958208	-0.000520237	FALSE	N_Shore	ATG16L2	TSS1500
cg06288154	2	130737494	0.244424	6.01452e-07	0.000414062	FALSE	Island	RAB6C;RAB6C	5'UTR;1stExon
cg06291428	11	57559063	0.170348	0.005915	0.000637607	FALSE	OpenSea	CTNND1;CTNND1;CTNND1;CTNND1;CTNND1;CTNND1;CTNND1;CTNND1;CTNND1;CTNND1;CTNND1;CTNND1;CTNND1	5'UTR;Body;5'UTR;5'UTR;5'UTR;Body;5'UTR;5'UTR;5'UTR;Body;Body;Body;Body
cg06291867	10	92617162	0.28563	2.60888e-08	0.00126824	FALSE	Island	HTR7;HTR7;HTR7	1stExon;1stExon;1stExon
cg06318274	15	86150813	-0.190625	0.0019582	-0.00103112	FALSE	OpenSea	AKAP13;AKAP13	Body;Body
cg06318402	1	244894363	0.190974	0.0086569	0.000992183	FALSE	Island
cg06320277	2	105980029	-0.186683	0.00531538	-0.000947179	FALSE	OpenSea	FHL2;FHL2;FHL2;FHL2	Body;Body;Body;Body
cg06335143	1	53308654	0.272695	4.02508e-06	0.00141098	TRUE	Island	ZYG11A	Body
cg06335867	7	8482325	0.250613	2.33481e-05	0.000684987	FALSE	Island	NXPH1	Body
cg06336792	10	35415599	0.187345	0.00505373	0.000715908	FALSE	N_Shore	CREM;CREM;CREM;CREM;CREM;CREM	TSS1500;TSS1500;TSS1500;TSS1500;TSS1500;TSS1500
cg06346081	1	42921584	0.204687	0.00678534	0.00086708	FALSE	N_Shore	PPCS;ZMYND12;ZMYND12;PPCS;ZMYND12	TSS1500;1stExon;5'UTR;TSS1500;1stExon
cg06352039	6	33240024	0.256407	6.44562e-05	0.000669334	FALSE	Island	VPS52;RPS18	TSS1500;Body
cg06358541	10	102809984	0.249076	0.000173619	0.000622763	FALSE	Island
cg06374079	6	27182908	0.206512	0.00478225	0.000601139	FALSE	OpenSea
cg06374766	1	9188925	0.197478	0.00544119	0.000460437	FALSE	Island	GPR157	1stExon
cg06379876	1	41220106	0.181329	0.00150207	0.000587341	FALSE	OpenSea	NFYC;NFYC;NFYC;NFYC;NFYC;MIR30E	Body;Body;Body;Body;Body;Body
cg06381803	19	46119475	0.26728	8.16241e-06	0.00118669	FALSE	Island	EML2	Body
cg06385324	16	2014621	0.331436	2.07221e-09	0.00169045	FALSE	Island	SNHG9;SNORA78;RPS2	TSS1500;TSS1500;Body
cg06393679	7	7140086	0.174968	0.00298195	0.000612399	FALSE	OpenSea
cg06400319	1	153045274	-0.172026	0.00779793	-0.000345337	FALSE	OpenSea	SPRR2B	TSS1500
cg06401979	7	27143717	0.185993	0.00307368	0.00112429	FALSE	S_Shore	HOXA2	TSS1500
cg06411724	7	15725477	0.218968	0.0032011	0.00024145	FALSE	OpenSea	MEOX2	Body
cg06416491	12	39837660	-0.240085	0.000127174	-0.000898711	FALSE	S_Shore	KIF21A	TSS1500
cg06424065	4	6247640	0.229646	0.000483976	0.00100701	FALSE	Island
cg06425919	11	17741925	0.193164	0.0039477	0.000332553	FALSE	Island	MYOD1	1stExon
cg06427571	4	189863116	-0.164849	0.00923267	-0.000828104	FALSE	OpenSea
cg06430061	5	75013592	-0.187954	0.00603937	-0.00109546	FALSE	S_Shore	C5orf37	TSS1500
cg06436032	6	144474807	0.176848	0.00846969	0.00032317	FALSE	S_Shelf	STX11	5'UTR
cg06441106	1	151512215	-0.229258	0.000109273	-0.00105022	FALSE	N_Shore	TUFT1;TUFT1	TSS1500;TSS1500
cg06448705	5	135701094	0.20758	0.00233646	0.000971264	FALSE	OpenSea	TRPC7;TRPC7;TRPC7;TRPC7;TRPC7;TRPC7	5'UTR;1stExon;1stExon;1stExon;5'UTR;5'UTR
cg06452665	13	43148436	0.196722	0.000290771	0.000802195	FALSE	Island	TNFSF11;TNFSF11;TNFSF11	1stExon;5'UTR;5'UTR
cg06462291	12	104235479	0.221612	0.000275984	0.00103704	FALSE	S_Shore	NT5DC3	TSS1500
cg06470822	6	28175283	0.230639	0.000296704	0.000723555	FALSE	Island
cg06473773	20	37063729	0.224336	0.00138965	0.000643535	FALSE	Island	LOC388796;SNORA71D;LOC388796	Body;TSS1500;Body
cg06479142	3	71636085	-0.260149	0.000219672	-0.00130361	TRUE	S_Shelf
cg06486409	7	130868715	-0.197941	0.00606702	-0.000963239	FALSE	OpenSea	MKLN1	Body
cg06488443	2	162280341	0.209252	8.05128e-05	0.00123446	FALSE	Island	TBR1	Body
cg06493386	8	72987797	0.182577	0.00088687	0.000742804	FALSE	Island	TRPA1;TRPA1	1stExon;5'UTR
cg06493994	6	25652602	0.244516	2.77624e-05	0.000924033	FALSE	Island	SCGN;SCGN	1stExon;5'UTR
cg06497198	6	18122965	0.205585	0.00111117	0.000527138	FALSE	Island	NHLRC1	TSS200
cg06511917	10	23482255	0.16981	0.00662355	0.000686641	FALSE	Island	PTF1A	Body
cg06520846	1	42921582	0.215431	0.00197407	0.000908331	FALSE	N_Shore	PPCS;ZMYND12;ZMYND12;PPCS;ZMYND12	TSS1500;1stExon;5'UTR;TSS1500;1stExon
cg06527816	4	183370703	0.15555	0.00448564	0.000380315	FALSE	S_Shore	ODZ3	Body
cg06535003	6	106042314	-0.229681	0.000918661	-0.000801656	FALSE	OpenSea
cg06536469	5	148517673	0.195982	0.00201991	0.000477002	FALSE	N_Shelf
cg06536868	2	27530884	0.230155	0.000372233	0.00154614	FALSE	Island	UCN	5'UTR
cg06551997	17	33815451	0.211489	0.00186503	0.00091726	FALSE	S_Shore	SLFN12L	Body
cg06552356	12	85674531	0.335923	1.96802e-09	0.000992338	FALSE	Island	ALX1	Body
cg06558014	6	100051116	0.164982	0.00507909	0.000321213	FALSE	Island
cg06560309	21	40720186	0.249307	4.31588e-05	0.000901402	FALSE	Island	HMGN1	Body
cg06562964	4	37686268	0.201805	0.00287385	0.000430553	FALSE	N_Shore	RELL1;RELL1	Body;Body
cg06570224	3	157812475	0.222005	0.000234316	0.000968273	FALSE	Island
cg06572465	5	140800929	0.185243	0.00573067	0.000500342	FALSE	Island	PCDHGA4;PCDHGA9;PCDHGA1;PCDHGB1;PCDHGB6;PCDHGB3;PCDHGA11;PCDHGB7;PCDHGA6;PCDHGA8;PCDHGA11;PCDHGA10;PCDHGA5;PCDHGB4;PCDHGA3;PCDHGA11;PCDHGA2;PCDHGB2;PCDHGA7;PCDHGB5	Body;Body;Body;Body;Body;Body;1stExon;Body;Body;Body;1stExon;Body;Body;Body;Body;1stExon;Body;Body;Body;Body
cg06575035	5	140744449	0.183188	0.00297343	0.000865165	FALSE	Island	PCDHGA4;PCDHGA2;PCDHGA5;PCDHGB2;PCDHGA1;PCDHGB1;PCDHGA3;PCDHGA5	Body;Body;1stExon;Body;Body;Body;Body;1stExon
cg06580318	2	169747119	0.199231	0.00354679	0.000657378	TRUE	S_Shore	SPC25	TSS200
cg06598091	12	11653600	0.170719	0.00616518	0.000262843	FALSE	Island
cg06601742	2	183903477	0.198572	0.00372844	0.000572762	FALSE	Island	NCKAP1;NCKAP1	TSS1500;TSS1500
cg06603828	5	149829668	0.246924	0.0006387	0.000525284	FALSE	S_Shore	RPS14;RPS14;RPS14	TSS1500;TSS1500;TSS1500
cg06606318	1	27339314	0.238643	1.84972e-05	0.000563385	FALSE	Island	FAM46B;FAM46B	5'UTR;1stExon
cg06618322	15	85923867	0.242254	4.01951e-06	0.00125435	FALSE	Island	AKAP13;AKAP13	TSS200;TSS200
cg06619077	1	47656003	-0.195354	0.000212485	-0.00152948	FALSE	OpenSea	PDZK1IP1	TSS1500
cg06620993	10	105420831	-0.212293	0.000252074	-0.000694993	FALSE	Island	SH3PXD2A	Body
cg06625811	1	170044077	0.217206	0.00467591	0.000464659	TRUE	S_Shore	KIFAP3	TSS200
cg06637618	1	203595048	-0.161193	0.00669737	-0.000837689	FALSE	N_Shelf	ATP2B4;ATP2B4	TSS1500;TSS1500
cg06639320	2	106015739	0.301845	6.85174e-08	0.00181222	TRUE	Island	FHL2;FHL2;FHL2;FHL2	TSS200;TSS200;5'UTR;TSS200
cg06644553	5	115297723	0.234499	1.98803e-05	0.000898517	FALSE	Island	LVRN	TSS1500
cg06645033	1	50890678	0.334243	2.23435e-10	0.00165117	FALSE	Island
cg06646021	1	229406520	0.169724	0.00394227	0.00090942	FALSE	N_Shore	RAB4A	TSS1500
cg06647751	10	88149324	0.217162	0.000264487	0.000832667	FALSE	Island
cg06648759	13	40892751	0.242993	4.0001e-05	0.00080204	TRUE	OpenSea
cg06651450	3	32860909	0.221805	7.72544e-05	0.000811718	FALSE	N_Shore	TRIM71	Body
cg06666093	6	159291020	0.239288	4.98519e-05	0.000796899	FALSE	Island
cg06684850	11	27742369	0.222199	0.00062537	0.000722188	FALSE	N_Shore	BDNF;BDNF;BDNF;BDNF;BDNF	Body;TSS1500;TSS200;TSS200;TSS200
cg06685949	16	19721858	0.184411	0.000244986	0.000964857	FALSE	OpenSea	C16orf88	Body
cg06687489	15	52587077	-0.219994	0.00212838	-0.000775357	FALSE	N_Shore	MYO5C	Body
cg06700606	5	179621621	0.227712	0.00154072	0.00042394	FALSE	OpenSea	RASGEF1C	5'UTR
cg06704773	1	173836824	0.224288	0.00154787	0.000572012	TRUE	N_Shore	GAS5;SNORD76;SNORD75;SNORD77;ZBTB37;ZBTB37;SNORD74	Body;TSS1500;TSS1500;TSS1500;TSS1500;TSS1500;Body
cg06705772	11	62439523	0.297998	7.9283e-07	0.000669769	FALSE	Island	C11orf48;C11orf83	TSS1500;Body
cg06707978	19	58095155	0.213176	0.000213295	0.000965676	FALSE	Island	ZIK1	TSS1500
cg06711656	3	140660335	0.253675	0.000327627	0.000566814	TRUE	Island	SLC25A36;SLC25A36	TSS1500;TSS1500
cg06713632	19	49576056	0.172597	0.00542422	0.000310683	FALSE	Island	KCNA7;KCNA7	1stExon;5'UTR
cg06737494	3	172167644	0.30631	4.48545e-10	0.00150144	FALSE	Island	GHSR;GHSR	TSS1500;TSS1500
cg06739004	7	99751594	0.251399	1.148e-05	0.000513017	FALSE	OpenSea	C7orf59	3'UTR
cg06742159	15	85923547	0.169287	0.00539169	0.000396988	FALSE	N_Shore	AKAP13;AKAP13	TSS1500;TSS1500
cg06749715	14	37132291	0.191484	0.00422955	0.000467995	FALSE	Island	PAX9	Body
cg06757585	5	140753531	0.196818	0.00182324	0.00113186	FALSE	N_Shore	PCDHGA4;PCDHGA1;PCDHGA6;PCDHGA5;PCDHGB1;PCDHGA3;PCDHGA2;PCDHGA6;PCDHGB2;PCDHGB3	Body;Body;TSS200;Body;Body;Body;Body;TSS200;Body;Body
cg06759518	3	72496799	0.231649	2.22221e-05	0.00158204	FALSE	Island	RYBP	TSS1500
cg06761719	6	27280190	0.228246	0.000400261	0.000620543	FALSE	Island	POM121L2	TSS200
cg06769296	11	133906761	0.223418	0.00438633	0.00110255	FALSE	Island	LOC100128239	Body
cg06770731	16	87863812	0.200515	0.00394227	0.000436725	FALSE	OpenSea	SLC7A5	3'UTR
cg06775939	14	106714248	-0.146872	0.00670709	-0.00116157	FALSE	OpenSea
cg06777902	10	127622996	-0.205747	0.000394561	-0.00113176	FALSE	OpenSea	FANK1	Body
cg06792417	3	137487857	0.256351	5.54323e-05	0.000903527	FALSE	Island
cg06793562	6	85482570	0.343771	6.11378e-09	0.00109893	FALSE	Island
cg06798642	4	48272082	0.179735	0.00290046	0.000340153	FALSE	Island	TEC	TSS1500
cg06800235	1	7692367	-0.196209	0.00301956	-0.00105939	FALSE	OpenSea	CAMTA1	Body
cg06802565	1	68788961	0.186546	0.00985907	0.000739881	FALSE	OpenSea
cg06810647	16	1665094	0.180447	0.00117912	0.00103112	FALSE	Island	CRAMP1L	Body
cg06816235	11	27742219	0.204455	0.00615789	0.000552811	FALSE	Island	BDNF;BDNF;BDNF;BDNF;BDNF;BDNF;BDNF;BDNF	Body;5'UTR;TSS1500;5'UTR;1stExon;1stExon;1stExon;5'UTR
cg06829968	15	53076235	0.273296	4.57317e-09	0.000584276	FALSE	Island	ONECUT1	Body
cg06842954	4	111559066	0.242621	0.000119232	0.000669892	FALSE	N_Shore	PITX2;PITX2	TSS1500;TSS1500
cg06868946	8	56015785	0.185158	0.000807712	0.00101182	FALSE	S_Shore	XKR4	1stExon
cg06875227	5	50683378	0.292417	6.39975e-06	0.000550566	FALSE	Island	ISL1	Body
cg06875754	11	10328428	-0.166718	0.00978923	-0.000781981	FALSE	Island	ADM	3'UTR
cg06877762	15	56035454	0.199334	0.00666992	0.00032563	FALSE	Island	PRTG	TSS1500
cg06878361	19	52390810	0.302532	1.02558e-07	0.00161029	FALSE	N_Shore	ZNF577;ZNF577;ZNF577	Body;5'UTR;5'UTR
cg06881898	1	95006539	0.202099	0.00342232	0.000902352	FALSE	N_Shore	F3	Body
cg06889481	2	219827660	0.201069	0.000483284	0.000813076	FALSE	Island
cg06899237	6	153353519	-0.316329	2.26761e-10	-0.00154756	FALSE	OpenSea	RGS17	Body
cg06900404	20	54919037	0.229836	0.000410111	0.000906701	FALSE	Island
cg06916894	14	21101402	0.222856	0.000497333	0.000466034	FALSE	S_Shore
cg06922635	4	57371607	0.217028	0.00146569	0.000735762	FALSE	Island	ARL9;ARL9	5'UTR;1stExon
cg06923531	19	14542965	0.210326	0.00797875	0.000776609	FALSE	Island	PKN1	TSS1500
cg06926306	19	15539194	0.178281	0.00507878	0.000513065	FALSE	Island	WIZ	Body
cg06942685	19	56879432	0.157985	0.00658979	0.000757115	FALSE	Island	ZNF542;ZNF542;ZNF542;ZNF542	TSS1500;TSS1500;TSS200;TSS200
cg06942814	7	27170819	0.205391	0.000243004	0.00158738	FALSE	S_Shore	HOXA4	TSS1500
cg06943627	17	47590179	0.27439	1.83637e-05	0.000518991	FALSE	Island	NGFR	Body
cg06956273	1	110155623	0.17748	0.0094227	0.000524403	FALSE	OpenSea	GNAT2;GNAT2	5'UTR;1stExon
cg06966811	14	57276789	0.210382	0.000650194	0.00086313	FALSE	Island	OTX2	5'UTR
cg06968912	17	40573643	-0.173767	0.00316046	-0.00101406	FALSE	N_Shore	PTRF	Body
cg06971092	17	35291286	0.353531	3.19094e-10	0.00168678	FALSE	N_Shore
cg06978273	10	71168453	0.256185	0.000195609	0.00033313	FALSE	N_Shore	TACR2	Body
cg06986584	1	180904677	0.199719	0.0036179	0.000206173	FALSE	Island	KIAA1614	Body
cg06991484	8	11540407	0.219021	0.00351694	0.000705665	FALSE	S_Shore
cg07003407	21	45232601	-0.189447	0.00385938	-0.000924507	FALSE	OpenSea	LOC284837	TSS200
cg07005778	4	188953586	0.288074	4.45352e-06	0.00125171	FALSE	OpenSea
cg07015079	1	145549441	-0.20087	0.00551637	-0.00062937	FALSE	OpenSea	ANKRD35	Body
cg07033880	15	85923739	0.232512	1.45543e-05	0.00091049	FALSE	Island	AKAP13;AKAP13	TSS200;TSS200
cg07037251	17	11145218	0.180695	0.00444487	0.00084465	FALSE	Island	SHISA6	1stExon
cg07037750	14	105992115	-0.218089	0.00205902	-0.000602388	FALSE	N_Shore	TMEM121	TSS1500
cg07038187	15	89922989	0.179317	0.00153182	0.000900664	FALSE	S_Shore	LOC254559	Body
cg07049552	16	30206076	0.20445	2.8155e-05	0.000802115	FALSE	Island	GIYD1;SULT1A3;GIYD2;BOLA2B;GIYD1;BOLA2;SULT1A4;GIYD2	Body;TSS1500;Body;TSS1500;Body;TSS1500;TSS1500;Body
cg07057579	15	95870112	0.160495	0.00147925	0.000671247	FALSE	Island
cg07060794	7	23387365	-0.256279	3.83834e-05	-0.000704131	FALSE	OpenSea	IGF2BP3	Body
cg07061298	7	27153847	0.18927	0.00147133	0.00123753	FALSE	N_Shore	HOXA3;HOXA3;HOXA3	5'UTR;TSS1500;5'UTR
cg07062262	11	72142353	-0.2084	0.00706389	-0.000850447	FALSE	N_Shelf	CLPB	Body
cg07066898	19	17717094	0.254019	1.87126e-06	0.00102681	FALSE	Island	UNC13A	Body
cg07068674	14	37123778	0.323644	1.36855e-07	0.0013485	FALSE	N_Shore
cg07078958	3	15311183	-0.202864	0.000273206	-0.00148355	FALSE	OpenSea	SH3BP5;SH3BP5	Body;Body
cg07082267	16	85429035	-0.291364	7.62983e-07	-0.000993853	FALSE	OpenSea
cg07085827	2	132121676	0.144271	0.00542422	0.000669412	FALSE	Island	LOC150786;LOC150786	5'UTR;1stExon
cg07094298	4	2748026	-0.181341	0.00580428	-0.000868446	FALSE	OpenSea	TNIP2;TNIP2	Body;Body
cg07104958	10	46168551	0.247405	3.18842e-06	0.00104755	FALSE	Island	ANUBL1;ANUBL1	TSS1500;TSS1500
cg07107420	7	8010894	0.167925	0.00264676	0.00126384	FALSE	S_Shore	GLCCI1	Body
cg07115626	14	38071285	0.21299	0.00169868	0.000570025	FALSE	S_Shelf
cg07116393	1	20834843	0.225986	0.00062537	0.000271261	FALSE	Island	MUL1	TSS200
cg07117674	11	110582946	0.19771	0.00610427	0.000446512	FALSE	Island	ARHGAP20	Body
cg07119001	2	241512404	-0.229515	0.00387253	-0.000856246	FALSE	N_Shore	RNPEPL1	5'UTR
cg07123069	12	54367250	0.205231	0.00209063	0.000756414	FALSE	Island	HOXC11	1stExon
cg07123385	2	216693400	-0.19177	0.00562591	-0.000748292	FALSE	OpenSea
cg07129924	7	155261402	0.262444	4.22117e-06	0.00120216	FALSE	Island
cg07131451	4	113437276	0.373541	3.80322e-11	0.00132476	TRUE	Island	NEUROG2;NEUROG2	1stExon;5'UTR
cg07133099	16	84853665	0.207335	0.000936558	0.000354253	FALSE	Island	CRISPLD2;CRISPLD2	1stExon;5'UTR
cg07136133	11	36422377	-0.232928	0.000239715	-0.000771152	FALSE	OpenSea	PRR5L;PRR5L;PRR5L;PRR5L	5'UTR;5'UTR;TSS200;Body
cg07142285	20	57042703	0.224184	0.00076787	0.000504226	FALSE	Island	APCDD1L	Body
cg07143451	17	25676440	0.18702	0.000873984	0.000858492	FALSE	Island
cg07144297	16	89251057	0.191831	0.000863175	0.000691827	FALSE	OpenSea	CDH15	Body
cg07149609	1	170630734	0.203708	0.00349463	0.000407048	FALSE	Island
cg07152216	3	147141219	0.212677	0.00981102	0.000624899	FALSE	N_Shore
cg07155381	17	180856	-0.217945	0.000196621	-0.00159752	FALSE	OpenSea	RPH3AL	5'UTR
cg07157830	1	236228741	0.18815	0.00973421	0.000319703	FALSE	Island	NID1	TSS1500
cg07160746	20	43726765	0.254492	1.148e-05	0.00140739	FALSE	Island	KCNS1	Body
cg07160932	16	29888733	0.269077	2.25688e-06	0.00153797	FALSE	S_Shore	SEZ6L2;SEZ6L2;SEZ6L2;SEZ6L2	Body;Body;Body;Body
cg07166654	12	52652220	0.28215	2.33872e-06	0.0010236	FALSE	Island
cg07168526	7	116797907	-0.246747	0.000114027	-0.0012987	FALSE	OpenSea	ST7;ST7	Body;Body
cg07170839	12	129329752	0.203071	0.00121913	0.000577112	FALSE	Island
cg07171111	4	10462903	0.248988	2.64955e-05	0.000722447	FALSE	Island
cg07172885	12	133757907	0.220502	0.00296617	0.00101075	FALSE	N_Shore	ZNF268;ZNF268;ZNF268;ZNF268;ZNF268;ZNF268;ZNF268;ZNF268;ZNF268	TSS200;TSS200;TSS200;TSS200;TSS200;TSS200;TSS200;TSS200;TSS200
cg07180538	7	4786899	0.312853	1.07488e-08	0.00101247	FALSE	Island	FOXK1	Body
cg07188648	11	111402694	-0.225922	0.000739328	-0.000736071	FALSE	OpenSea	C11orf88;C11orf88	Body;Body
cg07191594	20	44650220	0.212698	0.00172276	0.00131386	FALSE	N_Shore	SLC12A5	TSS200
cg07193115	14	53993241	0.196278	0.00192803	0.000343824	FALSE	OpenSea
cg07197480	16	1017808	0.261105	4.88283e-06	0.000990695	FALSE	N_Shelf	LMF1	Body
cg07207652	17	45798257	0.162517	0.00898856	0.00087928	FALSE	OpenSea
cg07207669	1	155102388	-0.217073	0.000180048	-0.00120617	FALSE	S_Shore	EFNA1;EFNA1	Body;Body
cg07217824	7	135665682	-0.153195	0.00573067	-0.000677856	FALSE	S_Shelf
cg07231955	3	169386507	0.18195	0.00253364	0.000459335	FALSE	Island
cg07235053	11	94278581	0.214307	0.00190074	0.000631145	FALSE	Island	FUT4	1stExon
cg07244095	13	114833435	-0.192158	0.00160303	-0.00132993	FALSE	N_Shelf	RASA3	Body
cg07244927	16	62067937	-0.170791	0.00809791	-0.00099629	FALSE	N_Shore	CDH8	5'UTR
cg07247419	20	21376484	0.199987	0.000557565	0.000869059	FALSE	Island	NKX2-4	3'UTR
cg07250758	11	61049251	0.202712	0.00250439	0.000873462	FALSE	OpenSea	VWCE	Body
cg07251857	15	85360217	0.256107	1.93467e-06	0.000807935	FALSE	Island	ALPK3	1stExon
cg07254032	5	45695839	0.18262	0.00447399	0.000722766	FALSE	Island	HCN1	1stExon
cg07264904	13	113633855	0.254476	5.8093e-05	0.000745563	FALSE	Island	MCF2L;MCF2L;MCF2L	Body;5'UTR;1stExon
cg07265743	17	59535253	0.233148	0.000405905	0.000666125	FALSE	Island	TBX4	Body
cg07266404	12	54447584	0.22988	0.001317	0.000510392	FALSE	N_Shore	HOXC4;HOXC4	5'UTR;TSS200
cg07266431	7	92460113	-0.17194	0.00394331	-0.000954252	FALSE	N_Shelf	CDK6;CDK6	Body;Body
cg07267600	12	2750053	-0.206197	0.00936312	-0.00100714	FALSE	OpenSea	CACNA1C;CACNA1C;CACNA1C;CACNA1C;CACNA1C;CACNA1C;CACNA1C;CACNA1C;CACNA1C;CACNA1C;CACNA1C;CACNA1C;CACNA1C;CACNA1C;CACNA1C;CACNA1C;CACNA1C;CACNA1C;CACNA1C;CACNA1C;CACNA1C;CACNA1C;CACNA1C	Body;Body;Body;Body;Body;Body;Body;Body;Body;Body;Body;Body;Body;Body;Body;Body;Body;Body;Body;Body;Body;Body;Body
cg07276861	4	76862355	0.158308	0.00820996	0.000509028	FALSE	Island	NAAA;NAAA	TSS200;TSS200
cg07280985	19	55549414	0.186305	0.00467591	0.000427217	FALSE	OpenSea	GP6;GP6	Body;Body
cg07295197	12	31233201	0.14924	0.00846886	0.000455082	FALSE	OpenSea	DDX11;DDX11;DDX11	Body;Body;Body
cg07303143	3	44803452	0.289113	9.97491e-08	0.00246931	TRUE	Island	KIAA1143;KIF15	TSS1500;Body
cg07313319	22	38714426	-0.205794	0.00181496	-0.000971607	FALSE	S_Shore	CSNK1E;CSNK1E	TSS1500;TSS1500
cg07315493	16	1608794	0.249813	0.000245882	0.000627307	FALSE	S_Shelf	IFT140	Body
cg07317062	7	27170388	0.245006	0.000193379	0.00173693	FALSE	Island	HOXA4;HOXA4	5'UTR;1stExon
cg07324381	9	139222968	-0.191939	0.00892281	-0.00077941	FALSE	OpenSea	GPSM1;GPSM1;LOC26102	Body;Body;TSS1500
cg07333191	4	13526769	0.28348	7.52704e-08	0.00217568	FALSE	Island
cg07334977	3	182880768	0.179243	0.00597817	0.000817781	FALSE	S_Shore	LAMP3	TSS200
cg07336350	16	54322127	0.20692	0.00394331	0.00103251	FALSE	Island
cg07340025	5	14926200	-0.226891	0.00253656	-0.00157812	FALSE	OpenSea
cg07344172	1	200980488	0.164953	0.00182324	0.000665523	FALSE	OpenSea	KIF21B	Body
cg07349208	4	111532679	0.227333	0.000321501	0.000343808	FALSE	Island
cg07358855	8	99960843	0.241156	4.64362e-05	0.000796986	FALSE	Island	OSR2;OSR2	5'UTR;5'UTR
cg07363880	16	29466740	0.192624	0.00070304	0.000866999	FALSE	Island	BOLA2;GIYD2;SULT1A4;GIYD1;BOLA2B;GIYD2;SULT1A3;GIYD1	TSS1500;Body;TSS1500;Body;TSS1500;Body;TSS1500;Body
cg07379055	19	12305553	0.307339	2.88737e-07	0.00119485	FALSE	Island
cg07388347	12	133481466	0.234204	0.00014713	0.00128884	FALSE	N_Shelf
cg07392449	8	11324666	0.19593	0.00143822	0.000720503	FALSE	Island	FAM167A	TSS1500
cg07392520	1	161494958	0.237976	5.00125e-07	0.00118325	FALSE	Island	HSPA6	1stExon
cg07408456	19	15590532	-0.175417	0.00932849	-0.000806555	FALSE	OpenSea	PGLYRP2	TSS1500
cg07411111	20	62509309	-0.18798	0.00962097	-0.000323038	FALSE	Island	TPD52L2;TPD52L2;TPD52L2;TPD52L2;TPD52L2;TPD52L2	Body;Body;Body;Body;Body;Body
cg07412254	2	121223534	0.229352	0.00206094	0.000651812	FALSE	OpenSea	LOC84931	Body
cg07416237	13	100548078	0.170761	0.00396096	0.000810776	FALSE	Island	CLYBL	3'UTR
cg07416664	22	38221485	0.260547	1.74882e-05	0.00191341	FALSE	Island	GALR3	3'UTR
cg07424746	4	185654737	0.243	0.00101608	0.000566578	FALSE	Island	MLF1IP	Body
cg07427867	6	31367477	0.181418	0.0040268	0.00090495	FALSE	Island
cg07444414	6	32117377	0.19429	0.00913616	0.000513481	FALSE	N_Shore	PRRT1	Body
cg07448824	16	87468247	-0.170369	0.00308292	-0.0003807	FALSE	OpenSea	ZCCHC14	Body
cg07449450	11	17566051	0.206075	0.00248025	0.000754101	FALSE	Island	USH1C;USH1C	TSS200;TSS200
cg07450633	5	172175321	0.210041	0.00103069	0.000526859	FALSE	N_Shore
cg07452625	16	89598568	0.237841	9.1921e-05	0.000645668	FALSE	OpenSea	SPG7;SPG7	Body;Body
cg07462448	10	115441840	-0.19677	0.00665725	-0.000477966	FALSE	S_Shore	CASP7;CASP7;CASP7;CASP7	5'UTR;5'UTR;5'UTR;5'UTR
cg07463059	1	158979810	-0.163045	0.00298501	-0.00126049	FALSE	OpenSea	IFI16;IFI16	5'UTR;1stExon
cg07464358	7	100952364	0.196318	0.00300738	0.000538682	FALSE	OpenSea
cg07472953	17	38170906	0.178615	0.00475622	0.000486178	FALSE	OpenSea	CSF3;CSF3;CSF3	TSS1500;TSS1500;TSS1500
cg07474910	4	6224223	0.291352	7.05455e-07	0.00115365	FALSE	Island
cg07478918	11	31817824	0.207175	0.00468955	0.000817742	FALSE	N_Shelf	PAX6;PAX6;PAX6	Body;Body;Body
cg07499182	13	33825496	-0.207976	0.00169766	-0.00133424	FALSE	OpenSea	STARD13	Body
cg07502389	8	24771259	0.329399	1.85809e-10	0.00142898	FALSE	Island	NEFM;NEFM	TSS200;TSS1500
cg07515367	17	45401150	0.170957	0.00530093	0.00079316	FALSE	Island	C17orf57	TSS200
cg07516470	10	8095651	0.23815	0.000298466	0.000299693	FALSE	Island	FLJ45983;GATA3;GATA3;FLJ45983	TSS1500;TSS1500;TSS1500;TSS1500
cg07520506	12	7593007	0.282629	4.37286e-06	0.0017753	FALSE	Island	CD163L1	Body
cg07522913	7	27150403	0.143944	0.00782522	0.000739408	FALSE	Island	HOXA3;HOXA3;HOXA3	5'UTR;5'UTR;5'UTR
cg07525420	10	131761181	0.146818	0.00425331	0.000784691	FALSE	Island	EBF3	Body
cg07532839	16	30194776	-0.185727	0.00115706	-0.000240025	FALSE	Island	CORO1A	TSS200
cg07536910	2	176948105	0.305078	1.12422e-08	0.000677177	FALSE	Island	EVX2	1stExon
cg07537370	2	27531124	0.246622	0.000485718	0.000856929	FALSE	Island	UCN;UCN	5'UTR;1stExon
cg07537821	11	122727440	-0.217158	0.000932753	-0.00085665	FALSE	OpenSea	CRTAM	Body
cg07539798	5	140811312	0.179456	0.00474948	0.000885862	FALSE	Island	PCDHGA4;PCDHGA11;PCDHGA11;PCDHGA9;PCDHGA1;PCDHGB1;PCDHGB6;PCDHGA12;PCDHGB3;PCDHGB7;PCDHGA6;PCDHGA8;PCDHGA10;PCDHGA12;PCDHGA5;PCDHGB4;PCDHGA3;PCDHGA2;PCDHGA7;PCDHGB2;PCDHGB5	Body;Body;Body;Body;Body;Body;Body;1stExon;Body;Body;Body;Body;Body;1stExon;Body;Body;Body;Body;Body;Body;Body
cg07544187	19	19651235	0.325926	3.79153e-13	0.00126087	FALSE	Island	CILP2	Body
cg07547549	20	44658225	0.314895	1.98272e-08	0.00204666	FALSE	Island	SLC12A5;SLC12A5	Body;Body
cg07547765	17	46685448	0.181724	0.00293247	0.000867409	FALSE	Island	HOXB7	Body
cg07548255	2	109746754	-0.212219	0.00298195	-0.00102494	FALSE	Island	LOC100287216;SH3RF3	TSS200;Body
cg07552707	20	44519093	0.177118	0.00132931	0.000835588	FALSE	Island	CTSA;CTSA;NEURL2;CTSA	TSS1500;TSS1500;1stExon;TSS1500
cg07552803	8	24771326	0.247649	4.26706e-06	0.000714489	FALSE	Island	NEFM;NEFM	TSS1500;1stExon
cg07552868	1	144994826	0.157594	0.00103721	0.000629379	FALSE	OpenSea	PDE4DIP;PDE4DIP;PDE4DIP;PDE4DIP;PDE4DIP;PDE4DIP;PDE4DIP	1stExon;1stExon;5'UTR;Body;1stExon;5'UTR;5'UTR
cg07553761	3	160167977	0.262027	1.81073e-08	0.00166041	FALSE	Island	TRIM59	TSS1500
cg07570470	8	142318841	0.285044	5.04977e-07	0.00175465	TRUE	Island
cg07581257	14	102505802	-0.2786	0.000204197	-0.000693354	FALSE	OpenSea	DYNC1H1	Body
cg07584066	17	57642749	0.294476	1.30107e-06	0.0014878	TRUE	Island	DHX40;DHX40	TSS200;TSS200
cg07584077	2	240965270	0.202304	0.00787661	0.000467352	FALSE	Island	NDUFA10	TSS1500
cg07584631	19	50366240	0.191271	0.00156816	0.00134345	FALSE	Island	PNKP	Body
cg07589899	2	62020677	0.276167	3.08772e-06	0.00162273	TRUE	OpenSea
cg07593390	3	136714183	-0.225417	0.000546159	-0.00106916	FALSE	OpenSea	IL20RB	Body
cg07594007	10	111911788	0.199829	0.000444523	0.000602626	FALSE	OpenSea
cg07611351	3	9258512	-0.221037	0.00252761	-0.000802587	FALSE	OpenSea	SRGAP3;SRGAP3	Body;Body
cg07629844	1	223899991	0.220423	0.0051038	0.000459566	FALSE	Island	CAPN2;CAPN2	TSS200;Body
cg07640648	19	39993697	0.198024	5.43088e-05	0.000678632	FALSE	Island	DLL3;DLL3	Body;Body
cg07651906	17	15848828	0.195423	0.00657686	0.000551373	FALSE	Island	ADORA2B	1stExon
cg07659054	7	27134225	0.193947	6.32036e-05	0.00120157	FALSE	Island	HOXA1;HOXA1	3'UTR;Body
cg07671586	3	131754122	0.268469	8.21489e-06	0.00120009	FALSE	Island	CPNE4	TSS1500
cg07676709	17	46673442	0.188846	0.000692856	0.00101988	FALSE	N_Shore	LOC404266;LOC404266;LOC404266;LOC404266;HOXB6;LOC404266	Body;Body;Body;Body;3'UTR;Body
cg07679492	16	85233194	0.229189	0.00013762	0.000729659	FALSE	OpenSea
cg07683388	2	198029332	0.188816	0.00100458	0.00154424	FALSE	Island	ANKRD44	Body
cg07706387	17	77031156	0.151082	0.00774019	0.000446453	FALSE	OpenSea	C1QTNF1;C1QTNF1;C1QTNF1	5'UTR;5'UTR;5'UTR
cg07713411	15	41914347	0.246773	5.44576e-05	0.00122211	FALSE	Island
cg07719621	16	54970469	0.186067	0.000115905	0.000599207	FALSE	Island
cg07720856	2	232572668	0.202302	0.000368143	0.00103689	FALSE	Island	PTMA;PTMA	TSS1500;TSS1500
cg07728507	16	88349782	0.189446	0.00417522	0.000461102	FALSE	OpenSea
cg07739369	17	80241456	-0.22872	0.00102721	-0.00086124	FALSE	OpenSea
cg07745707	16	88496476	0.24378	2.71926e-05	0.0012241	FALSE	Island	ZNF469	1stExon
cg07749597	5	42840698	-0.248662	6.15535e-06	-0.000851445	FALSE	OpenSea
cg07755653	6	144471198	0.165295	0.0068751	0.000227702	FALSE	Island	STX11	TSS1500
cg07780543	12	22094750	0.196403	0.000690042	0.000517968	FALSE	Island
cg07785717	19	54485321	0.215946	3.08157e-05	0.00135052	FALSE	Island	CACNG8;MIR935	Body;TSS1500
cg07787771	10	104341826	0.208856	0.000365895	0.000778996	FALSE	OpenSea	SUFU	Body
cg07788092	19	9473691	0.264053	8.09413e-06	0.0010507	FALSE	Island	ZNF177	TSS200
cg07802917	3	123603311	0.179973	0.00919612	0.00031752	FALSE	Island	MYLK;MYLK;MYLK;MYLK	TSS200;TSS200;TSS200;TSS200
cg07805542	1	9779309	-0.21915	0.00172276	-0.00105581	FALSE	S_Shelf	PIK3CD	Body
cg07806886	3	120626899	0.253148	2.17105e-05	0.000474648	FALSE	Island	STXBP5L	TSS200
cg07812887	5	175793492	0.207498	7.55155e-05	0.00100844	FALSE	Island	ARL10	Body
cg07813065	16	70714606	0.155929	0.00731051	0.000573797	FALSE	S_Shore	MTSS1L	Body
cg07815836	19	58715351	0.182419	0.00381551	0.000789374	FALSE	Island	ZNF274;ZNF274;ZNF274	Body;Body;5'UTR
cg07816637	5	140782755	0.133836	0.00319535	0.000729657	FALSE	S_Shelf	PCDHGA4;PCDHGA6;PCDHGA1;PCDHGA8;PCDHGA5;PCDHGB1;PCDHGB4;PCDHGA3;PCDHGA2;PCDHGA9;PCDHGA7;PCDHGB2;PCDHGB5;PCDHGA9;PCDHGB3	Body;Body;Body;Body;Body;Body;Body;Body;Body;1stExon;Body;Body;Body;1stExon;Body
cg07820189	1	183149515	-0.195918	0.00390905	-0.00079349	FALSE	OpenSea
cg07829379	17	35294198	0.200564	0.00837529	0.000720531	FALSE	Island	LHX1	TSS1500
cg07838048	16	70720440	0.171917	0.00269112	0.000782101	FALSE	Island	MTSS1L	TSS1500
cg07841762	7	99704525	0.206043	0.000184536	0.000675605	FALSE	OpenSea	AP4M1	3'UTR
cg07848706	17	8906601	0.273342	2.5705e-05	0.000621573	FALSE	Island
cg07849581	4	48272077	0.204143	0.000936558	0.000406405	FALSE	Island	TEC	TSS1500
cg07850527	16	89268040	0.214586	0.000400829	0.00049472	FALSE	Island
cg07851675	5	2755540	0.212407	9.52275e-05	0.00111318	FALSE	Island
cg07852825	3	172166182	0.158581	0.00527915	0.000784996	FALSE	Island	GHSR;GHSR	1stExon;1stExon
cg07855319	16	69123283	-0.20577	0.00190632	-0.000691336	FALSE	OpenSea
cg07860673	13	28494996	0.223254	0.00490435	0.000670757	FALSE	Island	PDX1	Body
cg07862554	3	154797083	0.192808	0.00428382	0.000719931	FALSE	N_Shore	MME;MME;MME;MME	TSS1500;TSS1500;TSS1500;TSS1500
cg07871971	17	40839766	0.170769	0.00498084	0.000566889	FALSE	Island	CNTNAP1	Body
cg07883124	13	113634042	0.223737	0.000218561	0.000971353	FALSE	Island	MCF2L;MCF2L	Body;1stExon
cg07904452	6	22892738	-0.219393	0.000216101	-0.000908748	FALSE	OpenSea
cg07907745	10	8095493	0.255565	5.60016e-09	0.00122039	FALSE	Island	FLJ45983;GATA3;GATA3;FLJ45983	TSS200;TSS1500;TSS1500;TSS200
cg07912689	20	56195458	-0.173254	0.00992896	-0.000898462	FALSE	OpenSea	ZBP1;ZBP1;ZBP1;ZBP1;ZBP1;ZBP1;ZBP1;ZBP1	1stExon;1stExon;1stExon;5'UTR;5'UTR;5'UTR;1stExon;5'UTR
cg07922606	6	26225389	0.27882	7.0964e-06	0.00107972	FALSE	Island	HIST1H3E	1stExon
cg07923390	6	35109242	0.352515	5.88801e-09	0.000828654	FALSE	Island	TCP11;TCP11	TSS200;TSS200
cg07924892	18	33767215	0.246242	9.0535e-06	0.000908823	TRUE	Island	MOCOS	TSS1500
cg07927755	19	48104228	0.228266	0.000872268	0.000889464	FALSE	S_Shore
cg07935568	13	49794126	0.223621	0.000478312	0.000820818	TRUE	Island	MLNR	TSS1500
cg07954414	4	154389148	-0.211638	0.00143996	-0.000964365	FALSE	S_Shore	KIAA0922;KIAA0922	Body;Body
cg07955995	7	130419159	0.343412	2.55689e-11	0.00129741	FALSE	Island	KLF14	TSS1500
cg07961887	8	82192601	0.236993	6.39256e-07	0.00155226	FALSE	Island	FABP5	TSS200
cg07965823	14	77964712	0.261177	4.13734e-06	0.00105624	FALSE	Island	ISM2;ISM2	Body;Body
cg07966910	2	20866399	0.193733	0.00667697	0.000480932	FALSE	Island	GDF7	TSS200
cg07967210	17	47022446	0.198236	0.00918609	0.000882498	FALSE	S_Shore	SNF8	TSS1500
cg07971790	15	60936130	0.175224	8.68707e-05	0.000920559	FALSE	OpenSea	RORA	Body
cg07983905	20	3073561	0.17914	0.00237476	0.000616504	FALSE	Island
cg07998461	10	35415601	0.280579	4.16387e-07	0.00145314	FALSE	N_Shore	CREM;CREM;CREM;CREM;CREM;CREM	TSS200;TSS200;TSS1500;TSS200;TSS200;TSS1500
cg07999042	11	61598930	0.187943	0.00500703	0.000528718	FALSE	S_Shelf	FADS2	Body
cg08003321	17	8815843	0.189045	0.00663007	0.000433561	FALSE	OpenSea	PIK3R5;PIK3R5	5'UTR;TSS200
cg08003402	3	15311021	-0.247736	8.81647e-05	-0.00144948	FALSE	OpenSea	SH3BP5;SH3BP5	Body;Body
cg08010362	7	113723025	0.277437	4.23027e-05	0.000854459	FALSE	N_Shore
cg08017858	11	74022642	0.320395	2.37716e-08	0.00109549	FALSE	Island	P4HA3	1stExon
cg08021348	2	20280676	0.193766	0.00512097	0.000539129	FALSE	OpenSea
cg08027484	6	10556523	0.194318	0.00187582	0.0011437	FALSE	OpenSea	GCNT2;GCNT2;GCNT2	5'UTR;1stExon;Body
cg08035323	2	9843525	-0.234534	1.93286e-05	-0.000987281	FALSE	OpenSea
cg08036514	16	67313600	0.224575	0.00173879	0.00094741	FALSE	Island	PLEKHG4;PLEKHG4;PLEKHG4;PLEKHG4;PLEKHG4;PLEKHG4;PLEKHG4	1stExon;5'UTR;1stExon;5'UTR;5'UTR;5'UTR;5'UTR
cg08039385	6	27776329	0.211146	0.000748381	0.000874831	FALSE	N_Shore	HIST1H2AI;HIST1H2BL	1stExon;TSS1500
cg08044097	8	55371013	0.193042	0.0072861	0.000556039	FALSE	Island	SOX17	Body
cg08075719	14	103021372	0.200139	0.00139724	0.000640634	FALSE	Island
cg08076830	18	44774923	0.299215	1.01277e-06	0.00126171	FALSE	Island
cg08077337	2	202900063	0.183739	0.00060171	0.000728285	FALSE	Island	FZD7	1stExon
cg08079596	2	85999628	-0.222195	0.000246711	-0.000613799	FALSE	OpenSea	ATOH8	Body
cg08084860	2	237080340	0.206724	0.000839018	0.000618678	FALSE	Island
cg08090407	7	7139271	-0.163979	0.00953993	-0.00107114	FALSE	OpenSea
cg08097417	7	130419133	0.409619	1.45082e-14	0.00141837	FALSE	Island	KLF14	TSS1500
cg08097882	13	79177516	0.291744	8.41145e-07	0.000929572	FALSE	Island	POU4F1;POU4F1	5'UTR;1stExon
cg08100522	3	38675834	0.183255	0.000542158	0.000554873	FALSE	OpenSea	SCN5A;SCN5A;SCN5A;SCN5A;SCN5A;SCN5A	5'UTR;5'UTR;5'UTR;5'UTR;5'UTR;5'UTR
cg08120263	14	29236013	0.293239	8.01344e-08	0.00112616	FALSE	N_Shore	FOXG1	TSS1500
cg08123903	13	114792210	-0.216348	0.00523076	-0.000765865	FALSE	OpenSea	RASA3	Body
cg08136772	13	53420933	0.208943	0.00163603	0.000868934	FALSE	Island	PCDH8;PCDH8	1stExon;1stExon
cg08139499	1	100816943	0.20924	0.00397079	0.000599494	TRUE	N_Shore	CDC14A;CDC14A;CDC14A	TSS1500;TSS1500;TSS1500
cg08140458	19	58280728	0.142503	0.00137056	0.000518636	FALSE	N_Shore	ZNF586	TSS1500
cg08147050	11	93394607	0.182537	0.00795479	0.000684264	FALSE	N_Shore	KIAA1731	TSS1500
cg08151063	10	94459528	0.244949	0.000515161	0.000557479	FALSE	Island
cg08155325	5	140857813	0.236527	0.00129215	0.000888894	FALSE	N_Shore	PCDHGA4;PCDHGA12;PCDHGA11;PCDHGA11;PCDHGA9;PCDHGA1;PCDHGB1;PCDHGB6;PCDHGC3;PCDHGB3;PCDHGB7;PCDHGA6;PCDHGA8;PCDHGA10;PCDHGA5;PCDHGB4;PCDHGA3;PCDHGA2;PCDHGA7;PCDHGB2;PCDHGB5;PCDHGC3;PCDHGC3	Body;Body;Body;Body;Body;Body;Body;Body;1stExon;Body;Body;Body;Body;Body;Body;Body;Body;Body;Body;Body;Body;1stExon;Body
cg08160331	11	75140865	0.289712	7.36153e-09	0.00150386	FALSE	Island	KLHL35	1stExon
cg08161546	6	152011415	-0.250296	0.000405658	-0.00126736	FALSE	OpenSea	ESR1	TSS1500
cg08169949	1	28241532	0.315888	1.02558e-07	0.00096284	FALSE	Island	RPA2	TSS1500
cg08175536	15	89927750	0.191471	0.000105349	0.000781898	FALSE	OpenSea	LOC254559	Body
cg08186935	14	79844568	0.233248	6.98999e-05	0.000704614	FALSE	OpenSea	NRXN3;NRXN3;NRXN3	Body;Body;Body
cg08200404	15	62359539	-0.224671	0.0019617	-0.000723991	FALSE	N_Shore	C2CD4A	5'UTR
cg08203715	11	126226154	-0.265125	8.65952e-06	-0.00139292	FALSE	S_Shore	ST3GAL4;ST3GAL4	1stExon;5'UTR
cg08203788	7	25900279	0.178588	0.00382136	0.000534134	FALSE	N_Shore
cg08209133	4	48485624	0.179663	0.00965979	0.000612515	FALSE	Island	SLC10A4	1stExon
cg08211967	15	85923708	0.216412	0.000325712	0.000996422	FALSE	Island	AKAP13;AKAP13	TSS200;TSS200
cg08234504	5	139013317	-0.188054	0.00544876	-0.000945885	FALSE	N_Shelf
cg08243849	1	31539007	0.184365	0.00248375	0.000777508	FALSE	S_Shore	PUM1;PUM1	TSS1500;TSS1500
cg08248579	6	17988937	-0.177224	0.00861208	-0.00101062	FALSE	S_Shore	KIF13A;KIF13A;KIF13A;KIF13A	TSS1500;TSS1500;TSS1500;TSS1500
cg08259810	11	10325778	-0.19736	0.00319535	-0.00118473	FALSE	N_Shore	ADM	TSS1500
cg08259838	16	73390482	0.177131	0.00543343	0.000679775	FALSE	OpenSea
cg08260959	6	26240920	0.240271	0.000365876	0.00100335	FALSE	Island	HIST1H4F	1stExon
cg08261525	13	44239135	-0.158213	0.00401524	-0.000982563	FALSE	OpenSea	ENOX1	5'UTR
cg08276138	15	42873451	-0.186976	0.00498024	-0.00093991	FALSE	N_Shore	STARD9	Body
cg08278892	19	55574619	0.229551	0.000257326	0.00134936	FALSE	Island	RDH13;RDH13;RDH13;RDH13	TSS200;5'UTR;TSS200;TSS200
cg08285151	7	18534872	-0.17927	0.00279937	-0.000735614	FALSE	OpenSea	HDAC9;HDAC9;HDAC9;HDAC9;HDAC9	TSS1500;TSS1500;TSS1500;TSS1500;TSS1500
cg08286012	4	81257041	0.251744	0.000152905	0.000643349	FALSE	Island	C4orf22	Body
cg08288811	5	140180926	0.324584	1.07585e-10	0.00136861	FALSE	Island	PCDHA2;PCDHA1;PCDHA3;PCDHA3;PCDHA1	Body;Body;1stExon;1stExon;Body
cg08290421	20	42295513	0.205629	0.00103917	0.000257125	FALSE	Island	MYBL2	TSS200
cg08292467	5	140782510	0.236438	4.87321e-05	0.00120378	FALSE	S_Shelf	PCDHGA4;PCDHGA6;PCDHGA9;PCDHGA1;PCDHGA8;PCDHGA5;PCDHGB1;PCDHGB4;PCDHGA3;PCDHGA9;PCDHGA2;PCDHGA7;PCDHGB2;PCDHGB5;PCDHGB3	Body;Body;TSS200;Body;Body;Body;Body;Body;Body;TSS200;Body;Body;Body;Body;Body
cg08297751	4	174448705	0.195007	0.00824805	0.000672044	FALSE	Island	HAND2	Body
cg08314176	8	118743243	-0.236034	0.000908219	-0.000720783	FALSE	OpenSea
cg08316825	5	151304547	0.138455	0.00465062	0.000906726	FALSE	Island	GLRA1;GLRA1	TSS200;TSS200
cg08324801	17	38263416	-0.186059	0.00293059	-0.000739247	FALSE	OpenSea
cg08326019	19	11472261	0.163579	0.00675388	0.000790128	FALSE	Island	LPPR2;LPPR2	Body;Body
cg08332990	4	997351	0.201264	0.00788884	0.000916134	FALSE	Island	IDUA	Body
cg08334899	8	65488915	0.21162	0.00580428	0.000542364	FALSE	Island	LOC401463	Body
cg08342770	6	135376255	0.216189	0.00148251	0.000993482	FALSE	S_Shore	HBS1L;HBS1L;HBS1L	TSS1500;TSS1500;TSS1500
cg08342886	6	33240066	0.267148	7.83157e-05	0.00251841	TRUE	Island	VPS52;RPS18	TSS1500;Body
cg08343042	2	135476907	0.148911	0.00913181	0.000495082	FALSE	Island	TMEM163	TSS1500
cg08350119	17	62499667	-0.204787	0.00713795	-0.000970418	FALSE	N_Shore	DDX5	Body
cg08355227	10	102440587	0.230986	0.00230569	0.000525024	FALSE	N_Shore
cg08358803	5	170288742	0.183068	0.00439924	0.00189742	FALSE	N_Shore	RANBP17	TSS1500
cg08363794	2	176986460	0.236107	0.00123383	0.000705325	FALSE	Island	HOXD9	TSS1500
cg08364767	15	40212176	0.228784	7.83157e-05	0.000309464	FALSE	Island	GPR176	1stExon
cg08365738	3	112324301	-0.197204	0.00171609	-0.000742285	FALSE	OpenSea	CCDC80;CCDC80	Body;Body
cg08376141	6	32116591	0.253278	1.35721e-06	0.00100429	FALSE	Island	PRRT1	3'UTR
cg08389151	19	58862087	0.222934	0.0035303	0.000794819	FALSE	Island	NCRNA00181;A1BG	TSS1500;Body
cg08395122	5	140800983	0.177337	0.00121779	0.000660222	FALSE	Island	PCDHGA4;PCDHGA9;PCDHGA1;PCDHGB1;PCDHGB6;PCDHGB3;PCDHGA11;PCDHGB7;PCDHGA6;PCDHGA8;PCDHGA11;PCDHGA10;PCDHGA5;PCDHGB4;PCDHGA3;PCDHGA11;PCDHGA2;PCDHGB2;PCDHGA7;PCDHGB5	Body;Body;Body;Body;Body;Body;1stExon;Body;Body;Body;1stExon;Body;Body;Body;Body;1stExon;Body;Body;Body;Body
cg08415156	16	88972776	0.186626	0.00408011	0.000307312	FALSE	N_Shelf	CBFA2T3;CBFA2T3	5'UTR;Body
cg08445802	6	85482612	0.362729	1.6714e-10	0.00181679	FALSE	Island
cg08447733	19	59074308	0.29198	5.03152e-07	0.00124379	FALSE	Island	MZF1;MZF1;LOC100131691	Body;Body;Body
cg08454125	3	46747930	0.221358	0.00449203	0.000363685	FALSE	OpenSea	TMIE	Body
cg08454455	16	54972371	0.171879	0.00136545	0.000550666	FALSE	Island
cg08454760	15	77324751	0.281166	4.346e-07	0.000780031	FALSE	Island	PSTPIP1	Body
cg08455089	6	37292135	-0.247071	0.000148326	-0.00116987	FALSE	OpenSea	TBC1D22B	Body
cg08460435	1	109203610	0.26884	5.74537e-05	0.000606715	TRUE	Island	C1orf59;C1orf59;C1orf59	1stExon;5'UTR;5'UTR
cg08461949	19	52104632	0.203567	0.000448809	0.00129935	FALSE	Island
cg08463758	20	39995649	0.189405	0.00651791	0.00083547	FALSE	Island	EMILIN3	TSS200
cg08464374	1	1477123	0.211938	0.000490226	0.000554249	FALSE	S_Shore	SSU72;C1orf70	3'UTR;TSS1500
cg08468401	3	14303131	-0.192486	0.00127881	-0.00116313	FALSE	OpenSea
cg08486065	19	3464875	0.256105	2.23536e-06	0.000530356	FALSE	Island
cg08491188	5	140777503	0.249972	4.78171e-06	0.00129297	FALSE	Island	PCDHGA4;PCDHGA6;PCDHGA1;PCDHGA8;PCDHGB5;PCDHGA5;PCDHGB1;PCDHGB4;PCDHGA3;PCDHGA2;PCDHGB5;PCDHGA7;PCDHGB2;PCDHGB3	Body;Body;Body;Body;TSS200;Body;Body;Body;Body;Body;TSS200;Body;Body;Body
cg08502533	1	239549577	0.171393	0.00637276	0.000491241	FALSE	N_Shore
cg08508988	4	40752415	0.219545	0.00026734	0.000503574	FALSE	Island	NSUN7	5'UTR
cg08515891	17	79459468	0.219874	0.000667984	0.000612192	FALSE	S_Shelf
cg08522143	19	19844224	0.215157	0.00191924	0.000747407	FALSE	S_Shore	ZNF14	TSS1500
cg08528970	4	76640579	-0.252624	9.40715e-06	-0.00109774	FALSE	OpenSea
cg08537847	5	148810203	0.172811	0.0063272	0.00070421	FALSE	OpenSea	MIR145;LOC728264	TSS200;Body
cg08540307	6	27833270	0.309917	2.18293e-08	0.000535363	FALSE	Island	HIST1H2AL	1stExon
cg08541521	1	111506029	0.269447	4.01179e-07	0.00112269	FALSE	Island	C1orf103;C1orf103	Body;5'UTR
cg08546805	12	8549446	0.225566	0.00159947	0.000560568	FALSE	Island
cg08554554	20	62330618	-0.205453	0.00776245	-0.000777697	FALSE	S_Shelf	ARFRP1;ARFRP1	3'UTR;3'UTR
cg08555657	1	153068231	-0.113765	0.00389332	-0.000494087	FALSE	OpenSea	SPRR2E	TSS1500
cg08570034	5	175227702	-0.196664	0.0010912	-0.00135549	FALSE	S_Shelf	CPLX2	5'UTR
cg08571883	8	53854425	0.258127	2.96919e-05	0.000722203	FALSE	Island
cg08578136	2	207139443	0.258441	1.48754e-06	0.000709349	FALSE	Island	ZDBF2	TSS200
cg08580836	5	150284448	0.220994	0.000194106	0.00101813	FALSE	Island	ZNF300	TSS200
cg08583049	15	60296815	0.209633	0.00124203	0.000624242	FALSE	Island	FOXB1;FOXB1	5'UTR;1stExon
cg08588180	6	25138905	-0.213019	0.00637497	-0.000743167	FALSE	N_Shore	CMAH;CMAH	TSS1500;TSS1500
cg08593261	4	85419494	0.222092	0.000102582	0.000241033	FALSE	Island	NKX6-1	TSS200
cg08594681	8	27468684	-0.361785	4.09884e-11	-0.00143437	FALSE	N_Shelf	CLU;CLU;CLU;CLU	1stExon;Body;Body;5'UTR
cg08602008	19	48076841	0.259705	0.000120225	0.00144733	FALSE	Island
cg08606497	8	28244769	-0.186524	0.00829453	-0.000874393	TRUE	S_Shore	ZNF395	TSS1500
cg08610901	7	3186766	-0.19895	0.00738784	-0.00102777	FALSE	OpenSea
cg08614301	19	19729716	0.26371	8.92033e-07	0.00121415	FALSE	Island	PBX4	TSS1500
cg08616061	5	140753570	0.288462	1.84943e-08	0.00123702	FALSE	N_Shore	PCDHGA4;PCDHGA1;PCDHGA6;PCDHGA5;PCDHGB1;PCDHGA3;PCDHGA2;PCDHGA6;PCDHGB2;PCDHGB3	Body;Body;TSS200;Body;Body;Body;Body;TSS200;Body;Body
cg08619378	7	45616358	-0.250136	0.000692249	-0.00099704	FALSE	S_Shore	ADCY1	Body
cg08622934	1	6054784	-0.168411	0.00719823	-0.000751283	FALSE	S_Shore
cg08637618	7	27279329	0.233701	0.00057332	0.000612862	FALSE	Island
cg08639762	1	201437298	-0.189881	0.00981478	-0.00115959	FALSE	N_Shore	PHLDA3	3'UTR
cg08653747	20	62463401	0.243782	1.21074e-07	0.00117298	FALSE	Island
cg08658787	12	113916646	0.240108	7.07169e-07	0.00138924	FALSE	Island
cg08659179	5	27038707	0.154243	0.0073275	0.00088696	FALSE	OpenSea	CDH9	TSS200
cg08667128	17	29886885	0.256081	6.50583e-05	0.00133101	FALSE	Island	MIR193A	TSS200
cg08684879	12	5369360	-0.207562	0.00463239	-0.00100338	FALSE	OpenSea
cg08692676	6	134299594	-0.293415	9.18367e-07	-0.00136353	FALSE	OpenSea	TBPL1	5'UTR
cg08694544	19	12946228	0.215515	0.000799422	0.000649877	FALSE	S_Shore	RTBDN;RTBDN	1stExon;5'UTR
cg08696727	10	28034797	0.171104	0.00891085	0.000216258	FALSE	Island	MKX	TSS200
cg08700546	11	47436675	0.162752	0.00648184	0.000461921	FALSE	OpenSea	SLC39A13;SLC39A13	Body;Body
cg08702413	5	125931275	0.22246	0.000548127	0.00122764	TRUE	S_Shore	ALDH7A1	TSS200
cg08708711	3	10157086	0.249112	0.00177656	0.000729498	TRUE	N_Shore	C3orf10	TSS1500
cg08710629	16	87903292	0.17143	0.00296646	0.000960295	FALSE	Island	SLC7A5	TSS200
cg08715231	8	25906064	0.191259	0.00111648	0.000769164	FALSE	S_Shore
cg08715791	11	66189297	0.19921	0.00260177	0.00107587	FALSE	Island	NPAS4	Body
cg08733774	2	109335627	0.340815	1.24442e-06	0.000639506	FALSE	N_Shore	RANBP2	TSS1500
cg08734647	16	1922400	0.18895	0.00619027	0.000728428	FALSE	Island	C16orf73;C16orf73	TSS1500;TSS1500
cg08736088	4	147866520	-0.196326	0.00142024	-0.00118442	FALSE	N_Shore	TTC29	5'UTR
cg08739188	5	75377860	0.181847	0.00277305	0.000582714	FALSE	N_Shore	SV2C	TSS1500
cg08748615	1	39957298	0.19528	0.000268251	0.00039519	FALSE	Island	BMP8A	TSS200
cg08767286	2	237077265	0.206295	0.000486735	0.000868593	FALSE	Island	GBX2	TSS1500
cg08771731	5	17216434	0.208765	0.00653554	0.000395094	FALSE	N_Shore	LOC285696;BASP1	Body;TSS1500
cg08781728	8	21882587	0.168115	0.00846886	0.000694092	FALSE	Island	NPM2	5'UTR
cg08782481	6	27839916	0.124215	0.00475075	0.000754706	FALSE	Island	HIST1H3I	1stExon
cg08786077	2	37571732	0.186434	0.00740455	0.000413068	FALSE	Island	QPCT	TSS200
cg08789053	6	28979437	0.271598	1.46175e-05	0.000781466	FALSE	Island
cg08798295	7	98972169	0.311494	3.0123e-07	0.00113765	TRUE	Island	ARPC1B	TSS200
cg08811171	4	82226093	0.159432	0.00894276	0.00042066	FALSE	OpenSea
cg08812189	3	147110367	0.252839	4.64269e-05	0.00055864	FALSE	Island	ZIC4;ZIC4;ZIC4;ZIC4;ZIC4	Body;TSS200;TSS200;Body;Body
cg08812889	4	174439925	0.193024	0.00741352	0.000344303	FALSE	Island
cg08815359	3	11606853	0.181916	0.00836448	0.000849615	FALSE	N_Shelf	VGLL4;VGLL4;VGLL4;VGLL4	Body;Body;Body;Body
cg08820025	22	46274116	0.185098	0.00142584	0.000580165	FALSE	N_Shelf
cg08828594	15	99558786	0.224975	0.00321754	0.000482011	FALSE	Island
cg08839164	2	129494877	0.252209	0.000370937	0.000777573	FALSE	Island
cg08854987	5	140789708	0.139164	0.00202562	0.000958503	FALSE	Island	PCDHGA4;PCDHGA9;PCDHGA1;PCDHGB1;PCDHGB6;PCDHGB6;PCDHGB3;PCDHGA6;PCDHGA8;PCDHGA5;PCDHGB4;PCDHGA3;PCDHGA2;PCDHGB2;PCDHGA7;PCDHGB5	Body;Body;Body;Body;1stExon;1stExon;Body;Body;Body;Body;Body;Body;Body;Body;Body;Body
cg08858210	8	98290361	0.186386	0.00102872	0.00112706	FALSE	Island	TSPYL5	TSS200
cg08863777	11	94278457	0.197866	0.00273641	0.000919521	FALSE	Island	FUT4	1stExon
cg08877617	16	68002838	0.245655	0.000354283	0.000682812	FALSE	Island	SLC12A4;SLC12A4;SLC12A4	TSS1500;TSS1500;TSS1500
cg08878368	16	51183363	-0.178404	0.00188093	-0.00115984	FALSE	N_Shore	SALL1;SALL1	Body;5'UTR
cg08881796	17	618545	0.19578	0.0037082	0.000758137	FALSE	Island	VPS53;VPS53	TSS1500;TSS1500
cg08885197	1	10747107	0.209724	0.0059876	0.000516722	FALSE	OpenSea	CASZ1;CASZ1	Body;Body
cg08894487	19	941243	-0.199684	0.0021054	-0.00134444	FALSE	Island	ARID3A	Body
cg08900043	12	54378896	0.174512	0.00409242	0.000844611	FALSE	Island	HOXC10	TSS200
cg08908004	22	25959712	-0.191466	0.00308538	-0.00073986	FALSE	N_Shore	ADRBK2	TSS1500
cg08915171	2	105273376	0.175397	0.00219115	0.00101338	FALSE	N_Shelf
cg08915824	1	204911863	-0.174732	0.00727954	-0.00108834	FALSE	OpenSea	NFASC;NFASC;NFASC;NFASC;NFASC;NFASC	5'UTR;5'UTR;5'UTR;5'UTR;TSS1500;5'UTR
cg08918658	6	158447883	-0.221682	0.00298331	-0.00110049	FALSE	OpenSea	SYNJ2	Body
cg08926287	3	14443694	0.140207	0.00851536	0.000667075	FALSE	Island	SLC6A6;SLC6A6;SLC6A6	TSS1500;TSS1500;TSS1500
cg08928145	19	19625364	0.266353	1.27946e-05	0.000928152	FALSE	Island	TSSK6;TSSK6	3'UTR;1stExon
cg08928958	5	149178783	-0.188989	0.00621039	-0.000889833	FALSE	OpenSea	PPARGC1B	Body
cg08935301	3	8543732	0.178256	0.00913181	0.00102791	FALSE	S_Shore	LMCD1	Body
cg08956010	12	4479889	0.213949	0.00778469	0.000472726	FALSE	Island	FGF23	Body
cg08957484	5	132083532	0.157803	0.000149258	0.000962682	FALSE	Island	CCNI2	1stExon
cg08962798	5	179106333	0.159709	0.00960221	0.00065123	FALSE	Island	CBY3	Body
cg08973382	2	74728623	-0.25314	0.00149959	-0.000711727	FALSE	N_Shore	LOC151534;LBX2	TSS1500;Body
cg08979319	6	100896055	0.137595	0.00724135	0.000614226	FALSE	Island	SIM1	Body
cg08983097	6	117586538	0.241399	3.09999e-05	0.000808149	FALSE	Island	VGLL2;VGLL2	TSS200;TSS200
cg08986840	8	38409865	-0.185277	0.00114559	-0.00139068	FALSE	OpenSea
cg09014329	17	42431748	0.217421	0.00358244	0.00115298	FALSE	Island	FAM171A2	Body
cg09019648	1	39574285	0.145923	0.00221327	0.000694733	FALSE	S_Shelf	MACF1	Body
cg09042277	12	114840854	0.245411	5.38398e-05	0.000964298	FALSE	Island	TBX5;TBX5;TBX5;TBX5	Body;Body;5'UTR;Body
cg09056876	6	156718398	0.199168	0.00338246	0.00131373	FALSE	Island
cg09058748	2	87035698	0.223478	0.00068014	0.00100943	FALSE	N_Shore	CD8A	TSS200
cg09065714	2	27531535	0.248645	0.000202554	0.00120296	FALSE	S_Shore	UCN	TSS1500
cg09072216	13	36919344	-0.213973	0.000509815	-0.000904439	FALSE	N_Shore	SPG20;SPG20;SPG20;SPG20	5'UTR;5'UTR;5'UTR;5'UTR
cg09073799	15	82336202	0.162904	0.00699181	0.000945573	FALSE	Island	MEX3B	Body
cg09074113	2	20870087	0.22866	0.000139914	0.0012583	FALSE	Island	GDF7	Body
cg09112081	16	29796620	0.327529	1.29991e-09	0.00111342	FALSE	Island
cg09112371	6	33240090	0.194907	0.000620557	0.00142903	FALSE	Island	VPS52;RPS18	TSS1500;Body
cg09113070	2	86114036	-0.172519	0.00696873	-0.000550757	FALSE	N_Shore	ST3GAL5	Body
cg09131339	1	109914235	-0.218996	0.00122331	-0.00120002	FALSE	OpenSea	SORT1	Body
cg09147140	8	1924394	-0.223146	0.00211825	-0.000861741	FALSE	S_Shore	KBTBD11	5'UTR
cg09160359	15	81294865	0.212985	0.00434309	0.000631276	FALSE	Island	MESDC1	1stExon
cg09169117	2	153302353	-0.228812	0.00151483	-0.0010602	FALSE	OpenSea	FMNL2	Body
cg09178384	4	170193375	-0.182224	0.00661064	-0.000840171	FALSE	S_Shore	SH3RF1	TSS1500
cg09178678	5	153853798	0.209372	0.00048482	0.000743734	FALSE	N_Shore
cg09183146	16	1429863	0.212748	0.00373669	0.000656147	FALSE	Island	UNKL	TSS200
cg09200738	15	30865200	0.156832	0.0086081	0.00030056	FALSE	Island	FAM7A2;FAM7A1	Body;Body
cg09210315	20	61273055	-0.222404	0.000361842	-0.000942427	FALSE	N_Shore	SLCO4A1	TSS1500
cg09212468	16	57728632	0.29789	3.9166e-07	0.00126782	FALSE	OpenSea	CCDC135	TSS200
cg09213964	12	122668037	0.193136	0.00539326	0.000660625	FALSE	Island	LRRC43;LRRC43	5'UTR;Body
cg09221482	6	161557754	0.295357	3.92147e-08	0.00125133	FALSE	OpenSea	AGPAT4	Body
cg09229668	10	73565440	0.181682	0.00169042	0.000524461	FALSE	N_Shore	CDH23	Body
cg09232937	5	3595970	0.281343	1.00148e-06	0.0011434	FALSE	Island	IRX1	TSS200
cg09240515	2	46605834	0.20786	0.00143143	0.000546922	FALSE	OpenSea	EPAS1	Body
cg09257635	1	228346181	0.27045	2.15487e-06	0.00180432	FALSE	Island	GJC2	Body
cg09270255	14	104315202	-0.234175	0.000211569	-0.000767888	FALSE	S_Shore	PPP1R13B	TSS1500
cg09286183	16	2042466	0.250593	8.03125e-05	0.000304039	TRUE	Island	SYNGR3	Body
cg09315887	7	105753386	-0.161117	0.00155459	-0.000918855	FALSE	S_Shore	SYPL1;SYPL1	TSS1500;TSS1500
cg09317554	4	151505084	0.20626	0.000192713	0.00126291	FALSE	Island	LRBA;MAB21L2	Body;1stExon
cg09332784	1	109850837	-0.195646	0.00996905	-0.000653636	FALSE	OpenSea	MYBPHL	TSS1500
cg09337709	10	115423757	0.171398	0.0054521	0.000401522	FALSE	OpenSea	NRAP;NRAP;NRAP;NRAP	1stExon;5'UTR;5'UTR;1stExon
cg09350895	14	73958573	0.19895	6.63284e-05	0.0016946	FALSE	Island	HEATR4;C14orf169	Body;1stExon
cg09354692	6	160122650	-0.197638	0.00270237	-0.00105591	FALSE	OpenSea
cg09355412	6	26233964	0.214567	0.000544719	0.00089667	FALSE	OpenSea
cg09364501	16	1609468	0.222526	6.89473e-06	0.000652806	FALSE	OpenSea	IFT140	Body
cg09372778	14	24702290	0.241796	0.000114027	0.00056454	FALSE	S_Shore	GMPR2;GMPR2;GMPR2;GMPR2;GMPR2;NEDD8	5'UTR;5'UTR;5'UTR;5'UTR;1stExon;TSS1500
cg09378339	10	73078610	0.196881	0.00210755	0.000532535	FALSE	N_Shore	SLC29A3	TSS1500
cg09401099	3	156534380	0.192571	0.0065531	0.000343238	FALSE	Island
cg09408366	1	84462335	-0.20198	0.00221244	-0.00126877	FALSE	N_Shore	TTLL7	5'UTR
cg09414612	2	85838835	0.242735	0.000656654	0.000312033	FALSE	Island	C2orf68	Body
cg09416154	6	109701201	-0.19062	0.000750121	-0.00124458	FALSE	N_Shore	CD164;CD164;CD164;CD164;CD164	Body;Body;Body;Body;Body
cg09417568	9	99328811	-0.217982	0.00345409	-0.000642783	FALSE	Island	CDC14B;CDC14B;CDC14B	Body;Body;Body
cg09417849	16	331892	-0.326864	2.57182e-07	-0.00157955	FALSE	N_Shore	ARHGDIG;PDIA2	Body;TSS1500
cg09423283	6	146755301	0.209616	0.000678745	0.000846364	FALSE	N_Shore	GRM1;GRM1	3'UTR;Body
cg09440788	8	37757401	0.275	5.03915e-05	0.00106045	FALSE	S_Shore	RAB11FIP1;RAB11FIP1	TSS1500;TSS1500
cg09445939	10	54074079	0.234807	5.53158e-05	0.000420076	FALSE	Island	DKK1;DKK1	5'UTR;1stExon
cg09451457	5	87440246	0.225096	0.00156391	0.0011991	FALSE	S_Shelf
cg09453076	2	235406275	0.216689	6.39325e-05	0.000874974	FALSE	Island	ARL4C	TSS1500
cg09465698	5	140787623	0.203653	0.00194802	0.000895903	FALSE	Island	PCDHGA4;PCDHGA6;PCDHGB6;PCDHGA9;PCDHGA1;PCDHGA8;PCDHGA5;PCDHGB1;PCDHGB4;PCDHGA3;PCDHGA2;PCDHGA7;PCDHGB2;PCDHGB5;PCDHGB6;PCDHGB3	Body;Body;TSS200;Body;Body;Body;Body;Body;Body;Body;Body;Body;Body;Body;TSS200;Body
cg09468051	4	41879262	0.237696	0.0046808	0.000618744	FALSE	N_Shore
cg09481483	16	11734383	-0.190704	0.00335807	-0.000958375	FALSE	OpenSea
cg09481537	12	131701863	0.152841	0.0049459	0.000912836	FALSE	OpenSea
cg09482421	6	27470541	0.209103	0.00915501	0.000401977	FALSE	OpenSea
cg09496748	2	198029215	0.196527	0.000491613	0.00148801	FALSE	Island	ANKRD44	Body
cg09499629	7	130419136	0.312291	2.46713e-09	0.00130799	FALSE	Island	KLF14	TSS1500
cg09509183	1	209979624	0.222257	0.00178353	0.000576014	FALSE	Island	IRF6	TSS200
cg09509673	17	40833697	0.169909	0.00996269	0.000481635	FALSE	N_Shore	CCR10;CNTNAP1	Body;TSS1500
cg09522056	16	31830979	0.144449	0.00593807	0.00120068	FALSE	Island
cg09523275	6	28227093	0.280206	2.08051e-06	0.00145623	FALSE	Island	NKAPL	TSS200
cg09533178	19	55630336	0.178979	0.00135742	0.00129898	FALSE	S_Shore	PPP1R12C	TSS1500
cg09542997	5	179621502	0.295037	1.28398e-07	0.000675304	FALSE	OpenSea	RASGEF1C	5'UTR
cg09547119	19	52391367	0.357336	1.90817e-10	0.00158138	FALSE	Island	ZNF577;ZNF577;ZNF577	TSS200;TSS200;TSS200
cg09547767	1	39957387	0.18505	0.000284302	0.000282359	FALSE	Island	BMP8A;BMP8A	1stExon;5'UTR
cg09551472	6	27280195	0.241333	0.000108566	0.000708535	FALSE	Island	POM121L2	TSS200
cg09554509	7	27238910	0.21269	0.000373638	0.000816514	FALSE	Island	HOXA13	1stExon
cg09562790	17	80023934	0.195391	0.000450139	0.000887245	FALSE	Island	DUS1L	TSS1500
cg09563216	1	150255241	0.205475	0.00516436	0.00104068	FALSE	S_Shore	C1orf51;C1orf51	1stExon;5'UTR
cg09567735	12	111589402	0.19883	0.000953891	0.00068087	FALSE	OpenSea	CUX2	Body
cg09572106	5	176924899	0.26062	0.000125423	0.000521734	FALSE	Island	PDLIM7;PDLIM7;PDLIM7	TSS1500;TSS1500;TSS1500
cg09578475	19	9473688	0.251733	9.40715e-06	0.000904824	FALSE	Island	ZNF177	TSS200
cg09581065	17	80654671	-0.223724	0.00245755	-0.000466436	FALSE	N_Shore	RAB40B	Body
cg09593028	10	97890481	0.166702	0.0049459	0.000411536	FALSE	S_Shore	ZNF518A	5'UTR
cg09595163	3	55515541	-0.212802	0.00236763	-0.000461218	FALSE	Island	WNT5A	Body
cg09603024	20	48599292	0.223807	0.00010425	0.000267758	FALSE	Island	SNAI1	TSS1500
cg09604283	2	45174832	0.211604	0.00994956	0.000451338	FALSE	N_Shore
cg09612786	7	150715214	0.184618	0.00788884	0.000618672	FALSE	N_Shore	ATG9B	Body
cg09614300	10	124894076	0.199529	0.00520793	0.000686486	FALSE	Island	HMX3	TSS1500
cg09614415	10	129535509	0.184498	0.00352282	0.000346314	FALSE	Island	FOXI2	TSS200
cg09616647	3	183959171	0.178498	0.00842856	0.000661304	FALSE	Island	VWA5B2;MIR1224	Body;TSS200
cg09618778	11	66838934	0.166278	0.00064233	0.000778452	FALSE	Island	RHOD	Body
cg09623018	10	25507161	0.179326	0.00763574	0.000834789	FALSE	OpenSea	GPR158	Body
cg09626984	8	11566096	0.209724	0.000686044	0.000834247	FALSE	Island	GATA4	Body
cg09635784	12	27397065	0.20721	0.000631073	0.000656499	FALSE	Island	STK38L	TSS200
cg09642925	2	114261793	0.179514	0.00142538	0.000434724	FALSE	Island
cg09643136	2	223176683	0.202372	0.00963394	0.000751568	FALSE	Island
cg09643544	19	9473696	0.230018	0.000115059	0.00117777	FALSE	Island	ZNF177;ZNF177	1stExon;5'UTR
cg09652652	3	194408845	0.201279	0.000807821	0.00115697	FALSE	Island	FAM43A;FAM43A	3'UTR;1stExon
cg09656363	13	53775035	0.17662	0.00216633	0.000872433	FALSE	Island
cg09656690	5	174875230	-0.191308	0.00211667	-0.00104152	FALSE	S_Shelf
cg09656848	11	61276678	0.230251	8.0899e-06	0.000438936	FALSE	Island	LRRC10B	1stExon
cg09661809	11	74953082	0.173547	0.00119051	0.00076245	FALSE	Island
cg09666540	6	32381456	0.243017	0.00117754	0.000693397	FALSE	OpenSea
cg09676860	2	130737664	0.239355	6.15535e-06	0.000538114	FALSE	Island	RAB6C;RAB6C	5'UTR;1stExon
cg09679923	17	36103036	0.200474	0.00898856	0.000381588	FALSE	Island	HNF1B;HNF1B	Body;Body
cg09693432	5	7851280	0.178655	0.00214418	0.000344848	FALSE	Island	C5orf49	TSS200
cg09695735	17	58498977	0.210049	0.00192781	0.000347443	FALSE	Island	C17orf64	TSS1500
cg09748749	7	65540429	-0.205918	0.00373427	-0.000929893	FALSE	N_Shore	ASL;ASL;ASL;ASL	TSS1500;TSS1500;TSS1500;TSS1500
cg09756482	3	48955696	0.232208	0.000754618	0.000435636	FALSE	N_Shore	ARIH2;C3orf71;C3orf71	TSS1500;1stExon;3'UTR
cg09759289	8	28223457	-0.189172	0.0093686	-0.000722796	FALSE	OpenSea	ZNF395	5'UTR
cg09761503	7	142659349	0.304397	3.75033e-07	0.000847247	FALSE	OpenSea	KEL;KEL	1stExon;5'UTR
cg09767822	11	20178040	0.171434	0.000859267	0.000708305	FALSE	Island	DBX1	Body
cg09774917	6	10417385	0.201606	0.00224395	0.000627066	FALSE	Island	TFAP2A	Body
cg09784307	15	75248768	0.326108	1.48899e-12	0.0016837	TRUE	Island	RPP25	1stExon
cg09784934	2	177023062	0.210434	0.00989247	0.000634105	FALSE	N_Shore
cg09788416	12	39539408	0.283013	1.47172e-05	0.000938303	FALSE	Island
cg09793172	1	21044101	0.154191	0.000557574	0.000537452	FALSE	Island	KIF17;KIF17	1stExon;1stExon
cg09797645	10	35415606	0.256901	2.77876e-06	0.000944825	FALSE	N_Shore	CREM;CREM;CREM;CREM;CREM;CREM	TSS200;TSS200;TSS1500;TSS200;TSS200;TSS1500
cg09803758	2	120353875	0.203203	0.00146667	0.00035909	FALSE	OpenSea	PCDP1	5'UTR
cg09803959	17	78865514	-0.246228	0.000230889	-0.00100242	FALSE	S_Shore	RPTOR;RPTOR	Body;Body
cg09816471	16	11761860	0.178755	0.00465803	0.000775376	TRUE	Island	SNN	TSS1500
cg09825979	7	27179432	0.155754	0.00883386	0.0010078	FALSE	Island
cg09829263	13	49066969	-0.206398	0.0012838	-0.000841189	FALSE	OpenSea	RCBTB2	Body
cg09832244	12	6729600	0.162193	0.000357396	0.000943545	FALSE	Island	LPAR5;LPAR5	Body;Body
cg09834794	3	147087702	0.249432	0.00072987	0.000862715	FALSE	OpenSea
cg09842161	6	29598321	0.145703	0.00444487	0.000883277	FALSE	N_Shore	GABBR1;GABBR1	Body;Body
cg09848096	10	118928012	0.201731	0.0044824	0.00056601	FALSE	Island
cg09864185	6	100914639	0.266896	0.000116196	0.0014448	FALSE	N_Shore
cg09866743	3	35706038	-0.169081	0.00898575	-0.000571876	FALSE	OpenSea	ARPP-21	5'UTR
cg09871669	10	7860012	0.224447	9.96669e-05	0.00107299	FALSE	N_Shore	TAF3	TSS1500
cg09884635	5	132084068	0.221539	6.92638e-05	0.000671218	FALSE	S_Shore	CCNI2	Body
cg09908750	7	27143585	0.262395	2.56751e-05	0.00102318	FALSE	S_Shore	HOXA2	TSS1500
cg09911521	19	5828301	0.23856	1.61425e-05	0.00105736	FALSE	Island	NRTN	3'UTR
cg09923954	10	65460017	-0.180312	0.00477243	-0.000931938	FALSE	OpenSea
cg09928842	8	135845050	-0.200393	0.00237837	-0.000496832	FALSE	Island
cg09931450	22	36924810	0.251736	0.000780909	0.000550002	FALSE	N_Shore	EIF3D	5'UTR
cg09935994	2	235406540	0.189826	0.000708529	0.000623421	TRUE	Island	ARL4C	TSS1500
cg09941143	19	50059750	0.213549	5.19457e-05	0.000669977	FALSE	Island	NOSIP	Body
cg09941452	7	97557827	0.258923	1.8085e-06	0.000657765	FALSE	Island
cg09961550	16	21531948	0.221	7.06995e-05	0.000576232	FALSE	Island	SLC7A5P2	TSS200
cg09972405	2	2193665	-0.296871	1.19578e-06	-0.000962761	FALSE	Island	MYT1L	5'UTR
cg09997676	13	50070482	0.128403	0.00675186	0.000668835	FALSE	Island	PHF11;PHF11	TSS200;Body
cg10005978	9	977818	0.224561	0.000509815	0.000863364	FALSE	Island	DMRT3	Body
cg10022248	7	1686836	0.186891	0.00585877	0.000910918	FALSE	Island
cg10034481	16	87864431	0.192189	0.000265191	0.0011219	FALSE	OpenSea	SLC7A5	3'UTR
cg10056132	10	50887731	0.187985	0.000452977	0.000433284	FALSE	Island	C10orf53;C10orf53;C10orf53;C10orf53	5'UTR;5'UTR;1stExon;1stExon
cg10068989	11	129244122	0.286878	1.12191e-05	0.000644824	FALSE	Island
cg10074727	6	10883105	0.173457	0.000252645	0.00105554	FALSE	Island	GCM2	TSS1500
cg10084289	6	111580886	0.192991	0.00595452	0.000786414	FALSE	Island	KIAA1919;KIAA1919	5'UTR;1stExon
cg10084644	7	99775521	0.271388	1.97024e-06	0.000871454	FALSE	Island	STAG3;GPC2	TSS200;TSS1500
cg10084902	5	167957046	0.233447	0.00201573	0.000720143	FALSE	Island	FBLL1	Body
cg10091994	12	4381803	0.264763	6.78307e-06	0.000412464	FALSE	Island	CCND2	TSS1500
cg10092878	7	73038859	0.201984	0.000775285	0.000425796	FALSE	Island	MLXIPL;MLXIPL;MLXIPL;MLXIPL;MLXIPL;MLXIPL;MLXIPL;MLXIPL	1stExon;1stExon;5'UTR;5'UTR;5'UTR;1stExon;5'UTR;1stExon
cg10097295	1	63789341	0.249608	1.54227e-07	0.000623111	FALSE	Island	FOXD3	1stExon
cg10111292	12	106975112	0.16461	0.00943322	0.00061546	FALSE	N_Shore
cg10117719	1	36181173	-0.251803	0.000483315	-0.000648952	FALSE	N_Shelf	C1orf216	3'UTR
cg10119075	10	7709738	0.317653	1.07735e-07	0.00120247	FALSE	OpenSea	ITIH5;ITIH5	TSS1500;TSS1500
cg10120897	16	88498132	0.213719	0.000547101	0.00085178	FALSE	Island	ZNF469	Body
cg10122267	1	41444691	0.177358	0.00423629	0.000732381	FALSE	N_Shore	CTPS	TSS1500
cg10124440	12	6960295	0.259312	9.80823e-05	0.000939397	FALSE	N_Shore	USP5;USP5;CDCA3	TSS1500;TSS1500;5'UTR
cg10138919	15	85923723	0.236475	1.81408e-05	0.000721335	FALSE	Island	AKAP13;AKAP13	TSS200;TSS200
cg10141715	12	101603453	0.217362	0.00235164	0.0010989	FALSE	Island	SLC5A8	1stExon
cg10143751	6	135230548	-0.226229	0.000120087	-0.00107937	FALSE	OpenSea
cg10144473	1	43473978	0.194782	0.00505373	0.000765827	FALSE	S_Shore
cg10148764	2	101618394	0.223691	0.00281991	0.000364415	FALSE	Island	RPL31;RPL31;RPL31	TSS1500;TSS1500;TSS1500
cg10149533	4	154064784	-0.169618	0.00157652	-0.000964815	FALSE	OpenSea
cg10166609	2	71383612	0.19693	0.0063648	0.000510349	FALSE	OpenSea
cg10172669	4	42154840	0.294985	1.76716e-07	0.00110196	FALSE	Island	BEND4;BEND4;BEND4;BEND4	1stExon;5'UTR;5'UTR;1stExon
cg10177394	6	10385126	0.350731	9.04762e-11	0.00096088	FALSE	Island
cg10189695	4	8582300	0.181734	0.000661932	0.000763979	FALSE	Island	GPR78;GPR78	1stExon;5'UTR
cg10208821	14	21852954	0.233651	0.00060171	0.00083075	FALSE	S_Shore	SUPT16H	TSS1500
cg10225755	6	158439011	-0.164536	0.00837735	-0.000900604	FALSE	OpenSea	SYNJ2	Body
cg10235817	4	3768555	0.181755	0.00100279	0.000919235	TRUE	Island	ADRA2C	1stExon
cg10245608	9	92221282	-0.164267	0.00868711	-0.00112717	FALSE	Island	GADD45G	3'UTR
cg10257870	5	78985484	0.189234	0.00164887	0.00117719	FALSE	OpenSea	CMYA5	TSS200
cg10267724	20	24615715	-0.236557	0.000151557	-0.00117719	FALSE	OpenSea	TMEM90B	Body
cg10296205	6	159084032	-0.20435	0.000517912	-0.00118937	FALSE	OpenSea	SYTL3	5'UTR
cg10301967	6	33240022	0.278895	2.38337e-05	0.0014667	FALSE	Island	VPS52;RPS18	TSS1500;Body
cg10319053	7	27143370	0.192602	0.000834354	0.00113105	FALSE	Island	HOXA2	TSS1500
cg10320659	20	62959262	0.188142	0.000231626	0.000604888	FALSE	Island
cg10323697	14	38064493	0.197656	0.00661556	0.000719369	FALSE	Island	FOXA1	TSS200
cg10359006	11	75058879	-0.20758	0.00584895	-0.000924171	FALSE	N_Shelf	ARRB1;ARRB1	Body;Body
cg10366797	12	54441509	0.225729	0.000153728	0.000966639	FALSE	Island	HOXC4	5'UTR
cg10369363	12	52404422	-0.230457	0.00176016	-0.00107524	FALSE	N_Shelf	GRASP	Body
cg10376286	1	116710606	0.284154	4.58008e-05	0.000948898	FALSE	N_Shore
cg10381888	6	30228243	0.228353	0.000246711	0.0013334	FALSE	Island	HLA-L	Body
cg10384245	18	909086	0.213052	0.00229521	0.000670487	FALSE	Island	ADCYAP1;ADCYAP1	Body;Body
cg10385101	7	707728	-0.208482	0.00742757	-0.000662391	FALSE	N_Shelf	PRKAR1B;PRKAR1B;PRKAR1B;PRKAR1B;PRKAR1B;PRKAR1B	Body;Body;Body;Body;Body;Body
cg10389229	12	66583203	0.213968	0.000153443	0.000381755	FALSE	Island	IRAK3;IRAK3	1stExon;1stExon
cg10422777	9	79631227	0.229283	8.87673e-05	0.000779273	FALSE	Island
cg10429262	1	9189507	0.194279	0.00731306	0.000625985	FALSE	Island	GPR157	TSS1500
cg10442913	1	116915309	0.178061	0.00870426	0.000863766	FALSE	Island	ATP1A1;ATP1A1	TSS1500;TSS1500
cg10457056	21	44494997	0.226166	0.000980766	0.000482158	FALSE	Island	CBS	5'UTR
cg10457446	17	4401043	-0.197233	0.000779366	-0.00143193	FALSE	N_Shore	SPNS2	TSS1500
cg10457539	4	85418584	0.186977	0.00448106	0.000701315	TRUE	Island	NKX6-1	Body
cg10460946	17	76247467	-0.260784	5.74537e-05	-0.00148088	FALSE	N_Shelf
cg10462048	5	140774660	0.165135	0.00371585	0.000587014	FALSE	S_Shore	PCDHGA4;PCDHGA6;PCDHGA1;PCDHGA5;PCDHGB1;PCDHGB4;PCDHGA3;PCDHGA2;PCDHGA8;PCDHGA7;PCDHGB2;PCDHGA8;PCDHGB3	Body;Body;Body;Body;Body;Body;Body;Body;1stExon;Body;Body;1stExon;Body
cg10472395	15	61070548	0.200619	0.00870426	0.000665346	FALSE	OpenSea	RORA	Body
cg10501210	1	207997020	-0.34669	6.05743e-08	-0.00283439	FALSE	OpenSea
cg10502303	2	16847831	-0.208512	0.00138219	-0.000902131	FALSE	OpenSea	FAM49A	TSS1500
cg10509254	4	174452133	0.179349	0.00741692	0.000770415	FALSE	Island	NBLA00301;HAND2	Body;TSS1500
cg10511985	1	24053853	-0.214011	0.00586558	-0.000638509	FALSE	OpenSea
cg10530883	5	3596207	0.298282	2.41399e-07	0.000814275	FALSE	Island	IRX1;IRX1	1stExon;5'UTR
cg10531073	22	38485757	0.237551	0.0024222	0.000687289	FALSE	S_Shore	BAIAP2L2	Body
cg10536898	5	50673227	0.322335	8.79864e-09	0.00120765	FALSE	OpenSea
cg10539861	10	101418593	0.167543	0.00233547	0.00045634	FALSE	N_Shore	ENTPD7	TSS1500
cg10541843	14	104315223	-0.217903	0.00353105	-0.000774462	FALSE	S_Shore	PPP1R13B	TSS1500
cg10548492	7	96746798	0.277066	3.88191e-05	0.000825718	FALSE	Island	ACN9;ACN9	1stExon;5'UTR
cg10569694	7	5013509	0.243988	9.80485e-06	0.00108765	TRUE	Island	RNF216L;RNF216L;RNF216L	TSS200;TSS200;TSS200
cg10572943	21	34775045	0.209473	0.00298195	0.00138017	FALSE	N_Shore	IFNGR2	TSS200
cg10574566	1	203377808	-0.268197	1.38861e-06	-0.00162223	FALSE	OpenSea
cg10581837	13	76334707	-0.261928	0.000614128	-0.000981279	FALSE	OpenSea	LMO7;LMO7	TSS200;Body
cg10585648	1	156307318	0.207877	0.00335311	0.000854867	FALSE	N_Shore	CCT3;C1orf182;C1orf182;CCT3;CCT3	Body;5'UTR;1stExon;Body;Body
cg10590857	5	7397021	0.256824	3.31342e-06	0.00077639	FALSE	Island	ADCY2	Body
cg10598595	3	48230220	0.287792	2.61759e-06	0.000512251	FALSE	Island	CDC25A;CDC25A	TSS1500;TSS1500
cg10603004	8	23564294	0.201111	0.00523951	0.000556497	FALSE	Island	NKX2-6	TSS1500
cg10608333	6	27799360	0.230164	1.80708e-06	0.00105029	FALSE	Island	HIST1H4K	TSS200
cg10625705	20	307320	0.225159	5.03915e-05	0.000981406	TRUE	Island	SOX12	1stExon
cg10636297	21	45405724	0.332469	5.68941e-08	0.00102392	FALSE	S_Shelf	AGPAT3;AGPAT3	3'UTR;3'UTR
cg10648197	10	22634578	0.202397	0.00383057	0.000574691	FALSE	Island	SPAG6;SPAG6	Body;Body
cg10658666	2	63276718	0.235565	5.41695e-05	0.000932507	TRUE	Island	OTX1	TSS1500
cg10659886	19	58629719	0.221031	0.000629171	0.000766933	FALSE	Island	ZSCAN18;ZSCAN18	Body;1stExon
cg10665321	19	19221392	0.151646	0.00136545	0.00117589	FALSE	Island	SLC25A42	Body
cg10668933	12	22200200	-0.20918	0.0010865	-0.00122842	FALSE	S_Shore	CMAS	Body
cg10679301	6	50818268	0.233046	0.000113387	0.000382015	FALSE	Island
cg10680621	5	139069449	-0.27677	5.29948e-07	-0.00148347	FALSE	OpenSea
cg10682299	4	111550154	0.340336	1.37029e-08	0.00121927	FALSE	Island	PITX2;PITX2	Body;Body
cg10687131	2	20871002	0.177156	0.00846969	0.00102831	FALSE	Island	GDF7	Body
cg10689175	6	34625341	-0.195827	0.00589646	-0.000882875	FALSE	OpenSea	C6orf106;C6orf106	Body;Body
cg10691282	17	18922175	0.239515	2.12731e-05	0.000518925	FALSE	S_Shelf	SLC5A10;SLC5A10	Body;Body
cg10702770	1	39283780	0.231129	6.17208e-07	0.00151381	FALSE	Island
cg10713515	10	22603999	-0.295021	2.10824e-06	-0.00130272	FALSE	N_Shore	COMMD3	TSS1500
cg10715460	17	21278879	0.19998	0.00781854	0.000400248	FALSE	N_Shore	KCNJ12	TSS1500
cg10721149	6	25652405	0.195646	0.00360762	0.000617037	FALSE	Island	SCGN	TSS200
cg10724867	7	27218867	0.227062	0.000132253	0.000861249	FALSE	N_Shore	HOXA10	Body
cg10732611	13	33700592	-0.270835	5.17861e-06	-0.00154382	FALSE	OpenSea	STARD13;STARD13;STARD13	Body;Body;Body
cg10740902	4	55991683	0.217247	0.00109652	0.000242964	FALSE	Island	KDR;KDR	1stExon;5'UTR
cg10747682	19	1194862	0.214215	9.84653e-05	0.000238422	FALSE	Island
cg10750959	6	36107350	-0.205433	0.00835719	-0.000859343	FALSE	OpenSea	MAPK13	3'UTR
cg10751726	2	132121314	0.276437	1.76716e-07	0.000680773	FALSE	Island	LOC150786;LOC150786	5'UTR;1stExon
cg10752406	19	827776	-0.17146	0.00338246	-0.0010603	FALSE	OpenSea	AZU1	TSS200
cg10755899	4	1772151	0.154908	0.00177517	0.000966032	FALSE	Island
cg10762626	15	28344715	0.258789	4.42368e-05	0.00118117	FALSE	S_Shore	OCA2	TSS1500
cg10763374	10	22608858	-0.286549	8.89417e-06	-0.00143558	FALSE	S_Shelf	COMMD3;BMI1	Body;TSS1500
cg10776533	3	184037459	-0.194922	0.00819055	-0.000732075	FALSE	OpenSea	EIF4G1;EIF4G1;EIF4G1;EIF4G1;EIF4G1	Body;Body;TSS1500;5'UTR;Body
cg10779037	1	36930382	0.226052	0.000278832	0.000867911	FALSE	S_Shore	MRPS15	TSS1500
cg10792326	12	120933732	0.19574	0.00110343	0.00111765	FALSE	Island	DYNLL1;DYNLL1;DYNLL1	TSS200;TSS200;5'UTR
cg10792915	10	116444356	-0.209048	0.006138	-0.00114615	FALSE	OpenSea	ABLIM1;ABLIM1;ABLIM1;ABLIM1	1stExon;1stExon;5'UTR;5'UTR
cg10795666	13	49794635	0.263336	3.69227e-06	0.000448754	FALSE	Island	MLNR	1stExon
cg10799846	6	158406044	-0.159684	0.00880084	-0.000936745	FALSE	S_Shelf	SYNJ2	Body
cg10804656	10	22623460	0.397469	4.33207e-18	0.00303275	FALSE	Island
cg10806146	8	42356871	-0.224811	0.00110014	-0.00144273	FALSE	OpenSea	SLC20A2	5'UTR
cg10806820	3	48699090	0.193688	0.000593235	0.00102774	FALSE	Island	CELSR3	1stExon
cg10814005	14	91711041	-0.229178	3.29375e-06	-0.00138413	FALSE	OpenSea	GPR68	5'UTR
cg10819495	8	75735552	-0.207062	0.00514531	-0.0010997	FALSE	OpenSea	PI15	TSS1500
cg10828577	17	61507612	0.151115	0.00960221	0.000478196	FALSE	OpenSea
cg10830145	5	87440121	0.244778	0.000969415	0.00103989	FALSE	S_Shelf
cg10836392	22	44258132	0.202305	0.00149819	0.000604023	FALSE	Island	SULT4A1	1stExon
cg10848373	21	39047855	0.191624	0.0020801	0.00109525	FALSE	Island	KCNJ6	Body
cg10850863	17	27500683	-0.142713	0.00990983	-0.000578132	FALSE	N_Shelf	MYO18A;MYO18A	5'UTR;5'UTR
cg10852165	12	121570616	-0.222335	0.000942173	-0.000946042	FALSE	OpenSea	P2RX7	TSS200
cg10856875	14	65008641	0.172649	0.00836448	0.000789147	FALSE	Island	HSPA2	1stExon
cg10861731	10	50395528	-0.208763	0.00220836	-0.00119966	FALSE	OpenSea	C10orf128	Body
cg10864952	7	65671987	-0.248862	3.83001e-05	-0.00114472	TRUE	S_Shore	TPST1	5'UTR
cg10877086	12	114881844	0.271851	0.00012502	0.000562552	FALSE	Island
cg10892950	12	45626938	-0.237181	0.00125795	-0.00130132	FALSE	OpenSea	ANO6;ANO6;ANO6	Body;Body;Body
cg10895952	12	120528669	0.161306	0.00391092	0.000625629	FALSE	S_Shelf	CCDC64	Body
cg10902909	12	124371801	0.257225	3.18286e-05	0.00076184	FALSE	OpenSea	DNAH10	Body
cg10904109	6	146755494	0.134012	0.00828593	0.000887354	FALSE	Island	GRM1;GRM1	3'UTR;Body
cg10904250	8	12523225	0.255968	1.42275e-06	0.00117999	FALSE	Island
cg10906284	12	63544430	0.370324	4.6525e-14	0.00154503	FALSE	Island	AVPR1A	1stExon
cg10920329	8	126458568	0.172823	0.00466584	0.000340037	FALSE	OpenSea
cg10944379	10	35744528	-0.214069	0.00133072	-0.000399517	FALSE	OpenSea	CCNY;CCNY	Body;5'UTR
cg10947146	8	11058710	0.291603	1.56983e-08	0.00147653	FALSE	Island	XKR6	1stExon
cg10951691	8	22853281	-0.231658	0.00360844	-0.000817982	FALSE	N_Shelf	RHOBTB2;RHOBTB2	TSS200;Body
cg10952918	1	206757076	-0.199948	0.0083387	-0.000616716	FALSE	OpenSea	RASSF5;RASSF5;RASSF5	Body;Body;Body
cg10961323	1	24127976	0.225066	0.00200336	0.00132139	FALSE	S_Shore	GALE;GALE	TSS1500;TSS1500
cg10962535	19	3933474	0.204287	0.00155981	0.000484886	FALSE	Island	ITGB1BP3	5'UTR
cg10970124	6	31634602	-0.190997	0.00759628	-0.000748601	FALSE	S_Shore	BAT4;CSNK2B	TSS1500;5'UTR
cg10992014	6	121758817	0.194976	0.00917676	0.000679074	FALSE	OpenSea	GJA1	5'UTR
cg10995381	5	7877198	-0.205436	0.00775027	-0.00141992	FALSE	OpenSea	MTRR;MTRR	Body;Body
cg10999598	5	125936257	0.184598	0.00174135	0.00113075	FALSE	N_Shore	PHAX	TSS1500
cg11009362	12	118313924	0.214532	0.000509815	0.000932334	FALSE	OpenSea	KSR2	Body
cg11018337	10	8095495	0.366683	1.38076e-13	0.00172443	FALSE	Island	FLJ45983;GATA3;GATA3;FLJ45983	TSS200;TSS1500;TSS1500;TSS200
cg11021940	5	115299475	0.231092	5.29064e-05	0.00122519	FALSE	S_Shore	LVRN	Body
cg11033617	5	179562118	-0.186256	0.0055732	-0.000712556	FALSE	N_Shore	RASGEF1C	Body
cg11034619	10	49482767	0.181181	0.00448106	0.000638957	FALSE	OpenSea	FRMPD2;FRMPD2;FRMPD2	5'UTR;TSS200;1stExon
cg11039361	11	63655748	-0.203966	0.000426098	-0.00143129	FALSE	OpenSea	MARK2;MARK2;MARK2;MARK2;MARK2	TSS1500;Body;Body;Body;Body
cg11040329	2	131114146	0.217896	0.00247088	0.000425235	FALSE	Island	PTPN18;PTPN18	Body;Body
cg11051055	8	11058145	0.17744	0.00570776	0.000425052	FALSE	Island	XKR6	1stExon
cg11071401	17	48637194	0.299111	5.94715e-13	0.00140882	TRUE	Island	CACNA1G;CACNA1G;CACNA1G;CACNA1G;CACNA1G;CACNA1G;CACNA1G;CACNA1G;CACNA1G;CACNA1G;CACNA1G;CACNA1G;CACNA1G;CACNA1G;CACNA1G	TSS1500;TSS1500;TSS1500;TSS1500;TSS1500;TSS1500;TSS1500;TSS1500;TSS1500;TSS1500;TSS1500;TSS1500;TSS1500;TSS1500;TSS1500
cg11072119	1	21934312	0.227411	0.000657915	0.000718402	FALSE	S_Shelf	RAP1GAP;RAP1GAP;RAP1GAP	Body;Body;Body
cg11074968	15	83241300	-0.201285	0.00690578	-0.000689367	FALSE	OpenSea	CPEB1;CPEB1;CPEB1;CPEB1	TSS1500;TSS1500;TSS1500;Body
cg11084334	3	9594264	0.269995	2.88737e-07	0.00166615	FALSE	Island	LHFPL4	Body
cg11095383	5	140174887	0.211899	0.00391149	0.000955969	FALSE	Island	PCDHA1;PCDHA1;PCDHA2;PCDHA2	Body;Body;1stExon;1stExon
cg11100157	5	16738049	0.19944	0.000534151	0.000790406	FALSE	OpenSea	MYO10	Body
cg11100804	5	140783173	0.216186	0.000211756	0.00150919	FALSE	S_Shelf	PCDHGA4;PCDHGA6;PCDHGA1;PCDHGA8;PCDHGA5;PCDHGB1;PCDHGB4;PCDHGA3;PCDHGA2;PCDHGA9;PCDHGA7;PCDHGB2;PCDHGB5;PCDHGA9;PCDHGB3	Body;Body;Body;Body;Body;Body;Body;Body;Body;1stExon;Body;Body;Body;1stExon;Body
cg11106865	4	185090043	-0.208149	0.0016437	-0.000808371	FALSE	S_Shore	ENPP6	Body
cg11109027	1	207991720	-0.227317	0.00552397	-0.00106214	FALSE	OpenSea	LOC148696	TSS200
cg11117637	5	149546366	0.201267	0.00642409	0.000570871	FALSE	Island	CDX1;CDX1	1stExon;5'UTR
cg11119742	15	40212188	0.226883	0.000268991	0.000704884	FALSE	Island	GPR176	1stExon
cg11132246	1	67772972	-0.184282	0.00300293	-0.000796296	FALSE	N_Shore	IL12RB2	TSS200
cg11152364	17	16257010	0.235498	0.000148329	0.000467458	FALSE	Island	CENPV	TSS200
cg11152412	15	74927688	-0.202127	0.00428506	-0.000728925	FALSE	OpenSea	EDC3;EDC3;EDC3	Body;Body;Body
cg11155924	11	70449258	-0.211546	0.00576999	-0.000575652	FALSE	OpenSea	SHANK2;SHANK2	Body;Body
cg11168433	1	41283979	0.196979	0.00335638	0.00108898	FALSE	Island	KCNQ4;KCNQ4	Body;Body
cg11171221	10	124902844	0.206634	0.00810127	0.000459817	FALSE	S_Shore
cg11176990	2	39187533	0.206504	0.000456371	0.00038504	FALSE	Island	LOC375196;LOC100271715	TSS200;Body
cg11182257	10	118652981	-0.195168	0.00090332	-0.00156919	FALSE	OpenSea	KIAA1598;KIAA1598	Body;Body
cg11199046	12	115136308	0.264854	6.3933e-06	0.000611528	FALSE	Island
cg11204099	12	22777820	0.211776	0.00932292	0.000495831	FALSE	N_Shore	ETNK1;ETNK1	TSS1500;TSS1500
cg11204212	8	95651218	0.24374	0.000199609	0.00105849	FALSE	Island
cg11220950	16	2042693	0.27839	7.1571e-09	0.000939196	FALSE	Island	SYNGR3	Body
cg11226913	14	29254961	0.155367	0.00439145	0.000612948	FALSE	Island	C14orf23	Body
cg11231143	17	26554245	0.188013	0.00804675	0.000623296	FALSE	Island	PYY2	Body
cg11236429	4	174459412	0.172538	0.00866047	0.000209493	FALSE	Island	NBLA00301	Body
cg11236550	1	167090757	-0.345265	2.80099e-10	-0.00209968	FALSE	Island	DUSP27	Body
cg11254700	19	53561386	0.270042	1.08281e-05	0.000813729	FALSE	Island
cg11256214	12	110211642	-0.294247	9.41967e-07	-0.00103487	FALSE	OpenSea	MGC14436;MGC14436	TSS1500;TSS1500
cg11260097	7	121940647	0.190152	0.00828593	0.000673288	TRUE	Island
cg11260422	14	38064112	0.181919	0.00820094	0.000508911	FALSE	Island	FOXA1	1stExon
cg11269599	19	52391304	0.259381	8.30451e-05	0.00105747	FALSE	Island	ZNF577;ZNF577;ZNF577	TSS200;TSS200;TSS200
cg11275630	19	47960592	0.237507	0.000290653	0.00122436	FALSE	Island	SLC8A2	Body
cg11278204	7	3341875	0.212342	0.00477702	0.000703477	FALSE	S_Shore	SDK1	Body
cg11285843	3	185217130	0.177986	0.00434215	0.000955688	FALSE	Island	TMEM41A	TSS1500
cg11296759	12	7592993	0.181461	0.00119254	0.000788969	FALSE	Island	CD163L1	Body
cg11299854	5	132083184	0.178427	0.00483891	0.000569665	FALSE	Island	CCNI2;CCNI2	1stExon;5'UTR
cg11314042	6	143380966	-0.205756	0.00237656	-0.00101695	FALSE	N_Shore	AIG1	TSS1500
cg11317199	9	100850391	0.259087	3.44756e-07	0.00123797	FALSE	Island	TRIM14;TRIM14;TRIM14;TRIM14	Body;Body;Body;Body
cg11326574	12	59271109	-0.170092	0.00275698	-0.000849208	FALSE	OpenSea	LRIG3;LRIG3	Body;Body
cg11329449	5	171765986	0.267206	2.15703e-05	0.000622426	FALSE	N_Shore	SH3PXD2B	Body
cg11329853	8	94238234	-0.17533	0.00661556	-0.00100741	FALSE	OpenSea
cg11334730	6	6750455	-0.174605	0.00769429	-0.000907014	FALSE	OpenSea
cg11342277	1	116915598	0.231917	0.00029999	0.000346698	FALSE	Island	ATP1A1;ATP1A1	TSS1500;TSS200
cg11344566	2	124782885	0.232066	9.0953e-05	0.000630425	FALSE	Island	CNTNAP5;CNTNAP5	5'UTR;1stExon
cg11345143	13	20989349	0.220362	0.00131974	0.000646145	FALSE	Island	CRYL1	Body
cg11350053	6	30711028	0.166564	0.00997747	0.000856226	FALSE	Island	IER3;FLOT1	3'UTR;TSS1500
cg11354105	2	25475805	0.199503	0.00519917	0.000978553	FALSE	Island	DNMT3A;DNMT3A;DNMT3A	Body;TSS1500;Body
cg11359984	3	123603539	0.23911	7.63459e-06	0.00115037	FALSE	Island	MYLK;MYLK;MYLK;MYLK	TSS1500;TSS1500;TSS1500;TSS1500
cg11368643	5	140625059	0.190045	0.000639573	0.000848062	FALSE	N_Shore	PCDHB15	TSS200
cg11385938	7	6432590	0.177039	0.00025251	0.000888238	FALSE	OpenSea	RAC1;RAC1	Body;Body
cg11390378	4	147576227	0.303494	3.18221e-08	0.000458652	FALSE	Island
cg11395414	19	39443284	-0.187316	0.000284015	-0.00156023	FALSE	S_Shelf	FBXO17;FBXO17;FBXO17	5'UTR;1stExon;5'UTR
cg11398452	10	118896755	0.183724	0.000316687	0.000482623	FALSE	Island	VAX1;VAX1	Body;Body
cg11399195	1	10364025	0.170697	0.00550148	0.000408215	FALSE	OpenSea	KIF1B;KIF1B	Body;Body
cg11405695	1	1384091	0.214522	0.000202098	0.000453343	FALSE	OpenSea	ATAD3C	TSS1500
cg11420782	22	36598213	-0.196768	4.40205e-06	-0.000759151	FALSE	OpenSea	APOL4;APOL4	5'UTR;5'UTR
cg11436222	6	26225520	0.279268	6.0432e-07	0.00131883	FALSE	Island	HIST1H3E	1stExon
cg11459603	6	26273535	0.180483	0.00351451	0.000772154	FALSE	Island	HIST1H2BI	1stExon
cg11462165	7	126988262	0.220158	0.00123383	0.000759109	FALSE	S_Shore
cg11480800	15	55881075	0.278454	2.48488e-06	0.000758375	FALSE	Island	PYGO1	TSS200
cg11511842	21	47288721	0.180342	0.00915585	0.00050762	FALSE	Island	PCBP3;PCBP3	Body;Body
cg11536586	7	4770167	-0.224881	0.00477243	-0.000771872	FALSE	OpenSea	FOXK1	Body
cg11537367	1	218338772	0.202264	0.00207849	0.000621094	FALSE	Island
cg11540001	6	27115116	0.195809	0.00293877	0.000807961	FALSE	Island	HIST1H2BK;HIST1H2AH	TSS1500;1stExon
cg11546251	19	58322078	0.185559	0.00172561	0.000430004	FALSE	N_Shelf	ZNF552	Body
cg11556846	2	200468728	0.218779	0.000149702	0.00118781	FALSE	Island
cg11575912	19	5828299	0.188678	0.00265164	0.000774927	FALSE	Island	NRTN	3'UTR
cg11577151	17	1933238	0.187309	0.00946605	0.000803262	FALSE	Island	DPH1	TSS200
cg11579421	10	134211857	-0.260334	3.85227e-05	-0.000917685	FALSE	S_Shore	PWWP2B;PWWP2B	Body;Body
cg11582189	1	95313200	0.205788	0.00116391	0.000533825	FALSE	OpenSea	SLC44A3;SLC44A3	Body;Body
cg11594887	8	141535664	-0.179948	0.00308992	-0.00162551	FALSE	OpenSea
cg11606195	12	124145110	-0.194105	0.00668368	-0.000682658	FALSE	OpenSea	GTF2H3	3'UTR
cg11614451	3	160167729	0.268608	6.42256e-05	0.000952584	TRUE	Island	TRIM59	TSS200
cg11616547	6	28782301	0.225407	0.00026734	0.000784446	FALSE	Island
cg11630404	4	113442346	0.243793	0.000144916	0.0008355	FALSE	N_Shore
cg11635304	5	180288855	0.20839	0.00177656	0.00058207	FALSE	Island	ZFP62	TSS1500
cg11644049	5	179621734	0.19115	0.00488307	0.000424163	FALSE	OpenSea	RASGEF1C	5'UTR
cg11644586	11	66360200	0.266564	3.36685e-06	0.000929853	FALSE	Island	CCDC87;CCS	1stExon;TSS1500
cg11645556	11	14322256	-0.180301	0.00731388	-0.00102645	FALSE	OpenSea	RRAS2;RRAS2	Body;5'UTR
cg11651285	20	21494762	0.17822	0.00818265	0.000581212	FALSE	Island	NKX2-2	TSS200
cg11652496	15	77324526	0.183651	0.00423181	0.000627222	FALSE	Island	PSTPIP1	Body
cg11666770	19	42430910	0.341518	5.6404e-08	0.00161831	FALSE	N_Shore
cg11667101	10	105127581	0.18738	0.00731221	0.000755398	FALSE	Island	TAF5	TSS200
cg11670789	15	93208459	-0.228182	0.00211492	-0.00109706	FALSE	OpenSea
cg11672390	1	3157510	0.196983	0.00390483	0.000842096	FALSE	Island	PRDM16;PRDM16	Body;Body
cg11677891	12	31257362	-0.241049	0.000937711	-0.000943924	FALSE	OpenSea	DDX11;DDX11;DDX11	3'UTR;3'UTR;3'UTR
cg11680605	15	74501317	0.216452	0.00838491	0.000457295	FALSE	OpenSea	STRA6;STRA6;STRA6;STRA6;STRA6;STRA6	1stExon;5'UTR;5'UTR;1stExon;1stExon;5'UTR
cg11685510	1	113286397	0.22485	0.00684521	0.001624	FALSE	Island
cg11686427	5	140777473	0.225193	0.000114027	0.00104627	FALSE	Island	PCDHGA4;PCDHGA6;PCDHGA1;PCDHGA8;PCDHGA5;PCDHGB1;PCDHGB4;PCDHGA3;PCDHGB5;PCDHGB5;PCDHGA2;PCDHGA7;PCDHGB2;PCDHGB3	Body;Body;Body;Body;Body;Body;Body;Body;TSS1500;TSS1500;Body;Body;Body;Body
cg11693709	15	40542019	-0.19632	0.00265574	-0.00048115	FALSE	N_Shelf	PAK6;PAK6;PAK6	5'UTR;5'UTR;5'UTR
cg11705975	10	120354248	0.295874	1.10947e-15	0.00220201	FALSE	Island	PRLHR	Body
cg11721913	10	102825997	-0.18521	0.00580428	-0.000778087	FALSE	Island
cg11724671	6	26021958	0.178691	0.00877966	0.000698755	FALSE	Island	HIST1H4A	1stExon
cg11724984	12	121890864	0.275585	1.13331e-06	0.000998806	FALSE	Island	KDM2B;KDM2B	Body;Body
cg11727383	10	102988389	0.196418	0.000936303	0.00033854	FALSE	Island	LBX1;FLJ41350	1stExon;TSS1500
cg11736544	17	42196657	-0.220712	0.0064447	-0.000655401	FALSE	N_Shelf	HDAC5;HDAC5	5'UTR;5'UTR
cg11737230	10	88159580	-0.189365	0.00418911	-0.000835812	FALSE	N_Shore
cg11744304	7	100875822	0.180608	0.000476923	0.00136411	FALSE	Island	CLDN15	Body
cg11744777	6	27799370	0.157859	0.000710389	0.00111813	FALSE	Island	HIST1H4K	TSS200
cg11746851	9	129988279	0.178379	0.000826368	0.00113379	FALSE	Island
cg11747183	7	149918226	0.150049	0.00293877	0.000368856	FALSE	Island
cg11758793	17	38520139	0.211471	0.00692393	0.00111915	FALSE	Island	GJD3;GJD3	1stExon;5'UTR
cg11763509	1	39958005	0.197213	0.000227161	0.00115141	FALSE	Island	BMP8A	Body
cg11783834	8	27469331	-0.284513	1.49535e-06	-0.000984709	FALSE	N_Shelf	CLU;CLU;CLU	Body;TSS200;TSS1500
cg11791577	12	4958491	-0.302909	1.71898e-07	-0.00160848	FALSE	OpenSea	KCNA6	3'UTR
cg11798873	6	128799726	-0.221355	0.00203821	-0.000502388	FALSE	OpenSea	PTPRK;PTPRK	Body;Body
cg11802797	1	10437649	-0.190638	0.00235447	-0.00106343	FALSE	OpenSea	KIF1B	3'UTR
cg11806528	1	113051977	0.224159	0.00059011	0.000757466	FALSE	Island	WNT2B;WNT2B	Body;1stExon
cg11806672	13	79176608	0.234689	0.000287775	0.000853644	FALSE	Island	POU4F1	Body
cg11815790	17	80621858	-0.210324	0.00292231	-0.00114619	FALSE	Island	RAB40B	Body
cg11823178	8	41519399	0.195176	0.000183398	0.000705255	FALSE	OpenSea	ANK1;ANK1;ANK1;ANK1;ANK1;ANK1;ANK1;MIR486;ANK1	Body;Body;Body;Body;Body;Body;Body;TSS1500;Body
cg11823511	1	91183697	0.194972	0.0021873	0.00033708	FALSE	Island	BARHL2	TSS1500
cg11829253	15	77320787	0.200244	0.00710457	0.000879924	FALSE	S_Shore	PSTPIP1	Body
cg11832722	18	28623060	0.228403	0.0030203	0.000840488	FALSE	Island	DSC3;DSC3	TSS1500;TSS1500
cg11836829	1	212605702	-0.211697	0.00235164	-0.00103911	FALSE	N_Shore	NENF;NENF	TSS1500;TSS1500
cg11838152	13	102359110	-0.187877	0.00819161	-0.00111326	FALSE	OpenSea	ITGBL1	Body
cg11842415	1	75599667	0.332784	3.9166e-07	0.0011111	FALSE	N_Shore	LHX8	Body
cg11846112	1	227729906	0.189013	0.00352873	0.000537596	FALSE	Island
cg11848563	1	63788557	0.181348	0.00340686	0.000591739	FALSE	Island	FOXD3	TSS200
cg11854115	1	208371965	0.151818	0.00702238	0.000604391	FALSE	OpenSea	PLXNA2	Body
cg11854259	7	155325815	0.192856	0.000914482	0.000766308	FALSE	Island	CNPY1	5'UTR
cg11873482	7	97361244	0.227688	0.0037082	0.000689723	FALSE	Island	TAC1;TAC1;TAC1;TAC1	TSS200;TSS200;TSS200;TSS200
cg11878867	6	150167359	-0.234046	0.000509815	-0.0010589	FALSE	OpenSea	LRP11	Body
cg11879741	13	104535504	-0.179413	0.00856626	-0.000551236	FALSE	OpenSea
cg11894273	8	7544384	0.20057	0.00525975	0.000556653	FALSE	Island
cg11896587	19	39440734	0.158162	0.00547092	0.000721717	FALSE	Island	FBXO17;FBXO17	Body;Body
cg11902004	3	50263894	0.321072	1.58353e-09	0.00109962	FALSE	Island
cg11906021	17	47467221	-0.234726	0.000144773	-0.00113103	FALSE	OpenSea
cg11915672	6	41103849	0.182787	0.00145717	0.000471158	FALSE	OpenSea	LOC221442	Body
cg11920449	6	36645608	-0.241866	0.000298594	-0.00143587	FALSE	N_Shore	CDKN1A;CDKN1A	TSS1500;TSS1500
cg11921539	11	116328665	0.254678	8.38598e-05	0.000825472	FALSE	OpenSea
cg11931116	10	54074040	0.187212	0.00152285	0.000689632	FALSE	Island	DKK1;DKK1	5'UTR;1stExon
cg11945130	12	64219963	-0.218119	0.000657749	-0.000970234	FALSE	S_Shelf
cg11966524	11	115631762	0.180256	0.00579763	0.000610831	FALSE	S_Shore
cg11967546	6	27655170	0.211819	0.00122855	0.000905842	FALSE	N_Shore
cg11970192	15	80215376	0.201568	0.00143473	0.000887161	FALSE	Island	C15orf37;ST20	Body;5'UTR
cg11970349	4	8582287	0.245512	1.99209e-06	0.00118168	FALSE	Island	GPR78	TSS200
cg11972564	11	44846667	0.192701	0.00267755	0.00057005	FALSE	OpenSea	TSPAN18	5'UTR
cg11973602	1	86861439	0.176412	0.0055947	0.000603294	FALSE	N_Shore	ODF2L;ODF2L	5'UTR;5'UTR
[truncated: 2,214 more rows]

## Sheet: CerebellumClockSpecific_coefs
probe	coefs
Intercept	4.6154
cg24079702	0.0230803
cg06639320	0.168341
cg14919554	0.135228
cg07131451	0.0279268
cg10621377	0.116253
cg19958021	0.0456212
cg11520866	-0.0331612
cg17758721	0.068517
cg25801292	0.0569923
cg23040782	0.0783816
cg19451698	0.0100599
cg23981354	0.118808
cg02721182	0.0434366
cg15386103	-0.133766
cg14085673	0.0541671
cg21182694	0.142794
cg06648759	0.142949
cg27529628	0.0805213
cg03742763	0.165275
cg14848772	0.0412727
cg04234190	0.0296993
cg04271792	0.0500079
cg21493505	0.0492641
cg25230305	-0.0331232
cg22510037	-0.0277071
cg04880546	0.0580308
cg06734271	0.00996072
cg26392005	0.00696965
cg14042099	-0.104433
cg15571405	-0.078733
cg06144905	0.0702212
cg21572722	0.000503664
cg13575161	-0.0148661
cg16867657	0.0238927
cg00734683	-0.00608714
cg01968178	0.00984434
cg23941599	0.0733647
cg20701901	-0.0380976
cg19996355	0.000554958
cg01259029	0.0318751
cg24883601	0.0376886
cg23376861	0.0259214
cg17535314	0.0460549
cg19399220	0.0456853
cg08342886	0.0611193
cg13873655	-0.0270359
cg07146912	0.108372
cg13327545	0.0922076
cg01607258	-0.0236227
cg18240400	0.00108415
cg08855249	-0.0387566
cg11999288	-0.0850468
cg16738971	0.0162402
cg15686615	0.0258598
cg23506842	0.0487777
cg17117277	0.101212
cg16489193	0.0260756
cg17328472	0.0552195
cg14611683	0.0710133
ch.9.126316596R	-0.032336
cg13933043	-0.0268061
cg05708550	0.0183938
cg00533390	0.0411712
cg11071401	0.0531325
cg16367511	0.0329696
cg02406092	-0.148092
cg16488580	-0.0102219
cg09773897	-0.0073014
cg26647200	-0.0245606
cg07630078	-0.0871649
cg22663995	-0.066306
cg05944661	-0.0124229
cg17315964	-0.0544269
cg08903089	0.046355
cg16408394	-0.0602245
cg03702413	-0.11657
cg05213896	0.0640548
cg16204618	-0.0376393
cg08729686	-0.0277976
cg07158939	-0.101935
cg22897522	-0.0739637
cg10949007	-0.0984705
cg11467638	0.0567121
cg01180628	-0.0249481
cg25410668	0.141871
cg07044414	-0.00161787
cg14217495	0.0182458
cg20098887	-0.00783349
cg10975586	0.00452643
cg20523947	0.0451873
cg18598861	-0.0251457
cg13933080	0.00486491
cg21071793	0.0103905
cg10533159	-0.262225
ch.12.1023240F	-0.0489939
cg18984151	0.0253116
cg25540854	0.0648495
cg22851200	0.142843
cg24099956	0.0138422
cg23464360	0.0329821
cg23052669	-0.0509996
cg07570470	0.0474789
cg18473521	0.0688514
cg26092675	0.0426954
cg17885226	0.026552
cg13850871	-0.0228876
cg23995914	0.0298506
cg09824900	-0.041203
cg12141030	0.0163922
cg14020846	0.0105216
cg02784202	0.0502911
cg09132058	0.0112971
cg25401874	0.066767
cg14206898	0.106371
cg16029256	-0.024679
cg24136700	-0.00458793
cg01774335	-0.0564477
cg15962547	-0.0250712
cg22830707	0.114392
cg10715640	-0.0664105
cg13632655	0.105151
cg17486101	0.0111487
cg10097215	-0.0025172
cg15154411	-0.0137581
cg04099767	-0.160057
cg22118147	0.0917063
cg05020257	-0.02156
cg03314644	0.0404394
cg01555253	-0.0781786
cg12023246	-0.000320073
cg27509306	0.021796
cg27513684	-0.120065
cg12203250	-0.0832824
cg16475423	-0.104941
cg01912119	0.0200925
cg18348836	-2.971e-05
cg08606497	-0.0160025
cg00087244	0.00884152
cg18515031	-0.041645
cg17082959	0.0845138
cg26490949	0.0128505
cg16591502	0.0759845
cg02520768	-0.132671
cg13165009	0.0289653
cg26472684	-0.0618518
ch.8.1011566R	-0.0211614
cg23530707	-0.00510442
cg08621277	0.0817052
cg05460965	-0.0401687
cg23352942	-0.0199322
cg17951244	0.0262432
cg04837533	0.0127971
cg26672098	-0.045147
cg23251798	-0.0449567
cg00863378	-0.0419662
cg06851240	-0.0876113
cg00563348	-0.0239921
cg22358580	0.0356862
cg19343530	0.0519373
cg09974780	-0.00372614
cg10729854	-0.0383696
cg19225068	0.0590919
cg00252781	-0.0147663
cg15393490	-0.0284389
cg00576075	0.00883205
cg16135310	-0.0777622
cg07631435	-0.0110964
cg05256179	-0.0763255
cg26790247	-0.010473
cg07617759	0.0530649
cg03838714	0.0699834
cg11935831	0.0233549
cg19489509	-0.0764443
cg00881372	-0.0351605
cg04157658	-0.0269456
cg01457778	0.0446575
cg08157575	0.00402132
cg26002103	0.00308299
cg13343159	-0.0544737
cg23239612	0.00402082
ch.7.2635062R	-0.0746722
cg27111444	0.0829556
cg15477738	-0.030625
cg00540067	-0.0550916
cg27181013	0.0103912
cg02058002	-0.02618
cg10225197	0.0254563
cg16748413	0.00622436
cg03968755	0.0292997
cg25159610	-0.0129995
cg02624770	-0.00460204
cg12093180	0.022573
cg05006304	-0.00741785
cg09457766	-0.0625911
cg02114954	-0.0316647
cg13289553	0.0151105
cg01504656	0.00964106
cg19691659	-0.0254696
cg07983394	-0.0429239
cg05666820	0.0196586
cg07620889	0.0594414
cg26529516	-0.000406048
cg09126541	0.00338049
cg14161159	-0.0234231
cg08842907	0.0162875
cg19673233	0.0573965
cg06479142	-0.0347687
cg10457539	0.0397268
cg04861640	0.0150308
cg08702413	0.0224654
cg00823526	0.00431405
cg25393429	0.16498
cg16312552	0.136943
cg00088042	0.0574458
cg15678861	-0.0505892
cg16849201	-0.0861565
cg23201938	-0.0215592
cg24691835	0.0918185
cg04502490	0.0211407
cg21113478	-0.00982121
cg03320170	-0.077617
cg13644645	-0.0748539
ch.2.20642108R	-0.00382486
cg18868483	0.00850802
cg15919105	-0.0239764
cg11930955	-0.0385266
cg04339860	0.0220324
cg15852490	-0.056742
cg14989316	0.0152183
cg04362096	-0.117179
cg05555455	0.00594972
cg04511702	0.0141705
cg22130673	-0.0262047
cg27108925	-0.0112171
cg00580230	-0.00407668
cg04044664	0.109479
cg24888049	0.0812664
cg16052972	-0.0757189
cg15642666	-0.00261753
cg02251315	0.0133878
cg13814485	0.00959014
cg15696627	0.027896
cg09576978	-0.0613851
cg01436550	-0.0339016
ch.18.189111R	-0.011964
cg10775173	0.0281477
cg05331472	-0.0568192
cg22215392	-0.0827431
cg24035598	0.0275554
cg21249595	0.0270363
cg20085953	-0.011226
cg00049440	-0.0547753
cg24332710	0.000930959
cg06121469	0.0197795
cg15243034	0.0394375
cg04369903	-0.0178921
cg22234080	-0.0630028
cg24481868	0.00546679
cg27560229	-0.0258201
cg20482280	0.030623
cg17521134	-4.82409e-05
cg16018474	0.0340591
cg21597754	-0.0634563
cg10628699	0.105897
cg09286183	0.012994
cg19955284	-0.089526
cg17412102	0.0455433
cg15144453	-0.01859
cg21209510	-0.0501358
cg06504162	-0.0303491
cg08095452	0.172098
cg11416276	-0.00417495
cg19500863	-0.016579
cg05878098	-0.00580667
cg11528594	0.0194799

## Sheet: CerebellumClockCommon_coefs
probe	coefs
Intercept	3.60244
cg06639320	0.47016
cg14919554	0.401791
cg07131451	0.0613482
cg25801292	0.2211
cg02721182	0.178851
cg03020208	0.0213488
cg14085673	0.29543
cg21182694	0.218942
cg06648759	0.162992
cg27529628	0.16859
cg18514820	0.255798
cg17243289	-0.0932743
cg01196788	0.270758
cg06261926	0.0192685
cg27541691	0.098574
cg01122755	0.0121243
cg21493505	0.151383
cg22510037	-0.211291
cg04880546	0.0683278
cg06144905	0.0917462
cg21572722	0.203084
cg13575161	-0.117854
cg16867657	0.0409615
cg22310062	-0.0100539
cg19996355	-0.0477398
cg03664992	-0.162894
cg01259029	0.221561
cg10625705	-0.0325532
cg08342886	0.0902889
cg06580318	0.0153312
cg06022942	0.0536632
cg13327545	0.0808621
cg05009601	-0.000864543
cg05218976	0.117433
cg16738971	0.200472
cg24222995	-0.0832802
cg01534416	0.0362286
cg03013329	0.0295767
cg17117277	0.162948
cg11614451	0.0456147
cg14611683	0.0971666
cg13933043	-0.181496
cg05708550	0.0570276
cg11071401	0.118807
cg16367511	0.071844
cg06711656	0.179394
cg02385167	-0.000690975
cg10569694	-0.173045
cg04090392	0.0640168
cg05213896	0.0329858
cg05024939	-0.0349234
cg26542283	0.197904
cg10658666	0.0235917
cg18984151	0.0557172
cg12100751	0.0470064
cg07570470	0.0668656
cg18473521	0.0240592
cg22736354	-0.120525
cg26092675	0.153171
cg12141030	-0.00474267
cg14020846	0.12257
cg03143886	-0.160983
cg24853724	-0.0139747
cg06704773	0.128858
cg13202816	-0.034807
cg10864952	-0.220964
cg20974724	0.30287
cg22830707	0.104618
cg17486101	0.252054
cg19929355	-0.0977726
cg03314644	0.162135
cg16063312	0.0415093
cg08606497	-0.238645
cg05460965	-0.30848
cg23352942	-0.127213
cg26956371	-0.156507
cg17365504	0.0424555
cg26256521	0.0643825
ch.2.1904845F	-0.0970593
cg22358580	0.15974
cg21878188	0.275491
cg20426994	0.0116102
cg22127570	-0.193515
cg00252781	-0.0643299
cg05970314	-0.204631
cg02746869	-0.00102343
cg23174607	0.046721
cg15393490	-1.1755
cg00576075	0.0445052
cg22331349	0.00418209
cg15648389	0.151757
cg25047092	-0.0183472
cg19230755	0.0277008
cg03925294	0.0892044
cg21522254	0.0504203
cg02624770	0.0934295
cg02375320	-0.0200478
cg01504656	0.0911197
cg05666820	0.0857967
cg03660500	0.309277
cg26529516	-0.15468
cg23404330	0.0667774
cg06479142	-0.239799
cg08702413	0.265128
cg17140307	0.0165946
cg23813012	0.090297
cg09935994	0.26411
cg27061971	0.0533557
cg04044664	0.102028
cg18184411	-0.021773
cg23893898	0.0320832
ch.18.189111R	-0.0929861
cg24035598	0.538564
cg18943383	0.080651
cg24332710	0.173034
cg07935568	-0.0991099
cg15243034	0.165154
ch.1.173201044F	-0.0630521
cg17729667	-0.211894
cg24481868	-0.0225483
cg20224218	-0.435431
cg27560229	-0.138749

## Sheet: CerebralCortexClockCommon_coefs
probe	coefs
Intercept	2.89907
cg13327545	0.124033
cg13806070	-0.0134544
cg21572722	-0.0352341
cg20591728	-0.0025669
cg23995914	0.313358
cg23813012	0.0441412
cg18514820	0.261479
cg18473521	0.463576
cg05213896	0.0454508
cg04792813	8.71187e-05
cg20692569	0.0086291
cg09784307	0.0171938
cg16867657	0.595894
cg24079702	0.042527
cg13814485	-0.0663867
cg12100751	0.0194631
cg22331349	0.223588
cg07131451	0.180131
cg16969368	-0.0363133
cg17486101	-0.0558499
cg15341124	0.313171
cg17117277	0.0798558
cg17885226	0.125461
cg02375320	0.111181
cg15393490	-1.05328
cg02746869	0.0518789
cg05218976	0.103717
cg12141030	-0.251855
cg21725716	-0.00453393
cg22454769	0.0530188
cg04880546	0.496108
cg14020846	0.084795
cg01429039	0.0687584
cg14064148	-0.0250771
cg26830108	0.0418441
cg18984151	0.0639463
cg15731815	0.0473607
cg12462224	0.431123
cg17243289	0.0286747
cg13933080	0.0510695
cg03607117	0.0327151
cg05708550	0.0278682
cg20426994	-0.0422196
cg00474746	-0.275506
cg14611683	0.0712326
cg27529628	0.241767
cg08798295	0.0946183
cg16549027	0.0307156
cg03013329	-0.0512879
cg04374006	0.014291
cg26092675	0.0980468
cg15565897	0.00415069
cg07570470	0.0618662
cg19996355	-0.00033944
cg19929355	0.0455991
cg24222995	0.0361441
cg04427498	-0.128115
cg01196788	0.191756
cg07584066	0.044554
cg03925294	-0.196961
cg18008766	-0.134849
cg27061971	-0.0481106
cg20234855	-0.138283
cg24035598	0.0219089
cg07589899	-0.0219389
cg03020208	0.217607
cg06335143	-0.0463074
cg26060489	-0.245588
cg04090392	0.111908
cg07924892	0.139242
cg13543854	0.0890152
cg25453381	0.153321
cg00088042	0.226232
cg02721182	0.0452349
cg21462428	0.171437
cg01812045	0.221454
cg06144905	0.198688
cg23956238	0.0787192
cg24481868	0.0234984
cg19945840	-0.161008
cg25047092	0.0740385
cg13933043	-0.216797
cg10864952	-0.0671043
cg21868699	-0.02202
cg06648759	0.0907317
cg10625705	0.0598578
cg10658666	-0.0255787
cg19230755	0.0272429
cg08460435	0.00665451
cg20974724	0.0726078
cg11614451	0.310086
cg05917988	0.0364966
cg18566594	-0.000505277
cg21182694	0.130597
cg08342886	0.212945
cg23174607	0.339576
cg00394316	0.112407
cg16063312	0.0954371
cg20224218	-0.80641
cg03391642	-0.149686
cg14919554	0.0602103
cg16738971	0.0242722
cg18556005	0.225584
cg02605173	-0.0358882
cg06479142	-0.0945449
cg02624770	-0.0142413
cg14085673	0.101662
cg06711656	0.335179
cg23376861	-0.0482065
cg02812207	0.00983383
cg22127570	-0.0925609
cg03660500	-0.0810927
cg01504656	0.0189395
cg07935568	-0.0912209
cg04710764	-0.215115
cg05555455	0.00327957
cg13202816	-0.134135
cg09935994	0.0647105
cg23352942	-0.096288
cg25801292	0.201993
cg01534416	0.15694
cg10235817	-0.0561103
cg26542283	0.161976
cg24332710	0.0546257
cg16367511	0.110015
cg17140307	0.0984394
cg06704773	0.293901
cg08708711	0.0010151
cg23040782	-0.0121758
cg26256521	0.0948648
cg26490949	0.106827
cg02385167	-0.0715226
cg18184411	0.172313
cg15648389	0.0822248
cg22510037	-0.322145
cg26529516	-0.092745
cg25505610	0.00993843
cg05970314	-0.0385742
cg14311320	-0.00540358
cg04044664	0.0869275
cg10457539	-0.0556138
cg09816471	-0.0222776
cg06625811	-0.148075
cg23404330	0.0729876
cg05460965	-0.073717
cg17365504	-0.153256
cg14405924	-0.05768
cg19451698	-0.175361
cg22830707	-0.155444
cg08606497	-0.467921
ch.2.1904845F	-0.176878
cg05009601	0.0374447

## Sheet: BrainCortexClock_coefs
probe	coefs
Intercept	3.68879
cg24079702	0.105352
cg06639320	0.12794
cg14919554	0.129796
cg07131451	0.181749
cg25801292	0.145319
cg23040782	-0.0244942
cg19451698	-0.0767589
cg02721182	0.0608834
cg26060489	-0.0844591
cg09784307	0.0603932
cg03020208	0.0879795
cg14085673	0.188088
cg21182694	0.214868
cg06648759	0.0221344
cg27529628	0.174942
cg18514820	0.337489
cg17243289	-0.0229641
cg01196788	0.146308
cg06261926	0.0739168
cg00474746	-0.0105357
cg27541691	0.0919011
cg01122755	0.0205584
cg21493505	0.231591
cg22510037	-0.305586
cg04880546	0.0580082
cg14311320	0.0104012
cg06144905	0.0871206
cg13575161	-0.106571
cg16867657	0.0187962
cg22310062	-0.0298374
cg19996355	-0.146076
cg02812207	-0.0449865
cg03664992	-0.00509555
cg01259029	0.267678
cg23376861	0.063475
cg12462224	0.272314
cg10625705	-6.00622e-05
cg08342886	0.113049
cg06580318	0.0913256
cg15341124	0.184941
cg06022942	0.0213171
cg13327545	0.13269
cg05009601	-0.099686
cg05218976	0.0547788
cg16738971	0.00555958
cg24222995	0.0495631
cg01534416	0.0621309
cg03013329	0.0853272
cg25505610	-0.00614271
cg17117277	0.0797981
cg26830108	0.128986
cg11614451	0.161784
cg00394316	0.0244523
cg14611683	0.114884
cg13933043	-0.159993
cg05708550	0.124039
cg15731815	0.0157009
cg00593900	0.0533021
cg11071401	0.0621536
cg16367511	0.0620226
cg06711656	0.283152
cg02385167	-0.0291172
cg19945840	-0.174563
cg10569694	-0.0993338
cg16969368	-0.0962173
cg06625811	0.0871031
cg04090392	0.0374747
cg05213896	0.053156
cg05024939	-0.175575
cg01812045	0.158655
cg07924892	0.130292
cg04374006	0.101672
cg18549036	-0.0567664
cg26542283	0.219886
cg10658666	-0.0772267
cg04427498	-0.0106699
cg13543854	-0.147807
cg18984151	0.0929155
cg20591472	-0.0369599
cg12100751	0.133274
cg07570470	0.0618196
cg18473521	0.00545825
cg22736354	-0.0619513
cg26092675	0.142913
cg17885226	0.0570495
cg05917988	-0.0404028
cg23995914	0.0202683
cg25453381	0.0962826
cg12141030	-0.0730902
cg14020846	0.044453
cg13806070	0.0843097
cg03143886	-0.0209703
cg24853724	-0.0243249
cg06704773	0.301418
cg13202816	-0.0853648
cg01429039	0.0863667
cg10864952	-0.217354
cg20974724	0.245789
cg17486101	0.0057327
cg18556005	0.0346546
cg19929355	-0.00278475
cg03314644	0.0144357
cg16063312	0.0423881
cg08139499	-0.00617137
cg08606497	-0.294247
cg26490949	0.14004
cg05460965	-0.20513
cg14405924	-0.0666482
cg23352942	-0.165306
cg26956371	-0.262712
cg07584066	0.0740464
cg26256521	0.0721708
ch.2.1904845F	-0.178646
cg22358580	0.00805586
cg21878188	0.157635
cg22127570	-0.223424
cg05970314	-0.222611
cg04710764	-0.0195801
cg15393490	-0.986002
cg22331349	0.129964
cg21725716	-0.0539973
cg15648389	0.161161
cg25047092	-0.00132027
cg19230755	0.111022
cg26002103	0.0645672
cg21522254	-0.0809596
cg08460435	0.0744203
cg02624770	0.0892942
cg02375320	-0.0318952
cg01504656	0.062821
cg05666820	0.074405
cg26529516	-0.129176
cg23404330	0.00918399
cg06479142	-0.165541
cg10457539	-0.0332584
cg08702413	0.185596
cg17140307	0.104548
cg02662658	0.0793152
cg00088042	0.0538079
cg21462428	0.386549
cg21868699	-0.0702824
cg06335143	-0.023243
cg09935994	0.187682
cg04044664	0.0367334
cg23893898	0.057768
ch.18.189111R	-0.180125
cg24035598	0.0822646
cg18943383	0.0958117
cg24332710	0.146253
cg07935568	-0.202426
cg15243034	0.0795878
ch.1.173201044F	-0.0837959
cg17729667	-0.223709
cg24481868	-0.00609031
cg20224218	-0.445361
cg16549027	-0.00962975
cg27560229	-0.0362
cg13785883	-0.0409658
