# Supplementary material for: Insights into ageing rates comparison across tissues from recalibrating cerebellum DNA methylation clock
Source: GeroScience. 2023 Aug 19;46(1):39–56. doi: 10.1007/s11357-023-00871-w (PMC10828477; doi:10.1007/s11357-023-00871-w)
Supplement: Supplementary file 3 — (xlsx 11 KB) [file 11357_2023_871_MOESM3_ESM.xlsx]

## Sheet: CBL_enriched_GO_terms
ONTOLOGY	TERM	N	DE	P.DE	FDR
MF	RNA polymerase II proximal promoter sequence-specific DNA binding	379	25.5	9.88777e-06	0.0432046
MF	DNA-binding transcription factor activity, RNA polymerase II-specific	1537	66.1667	4.40555e-08	0.000770003
MF	DNA-binding transcription repressor activity, RNA polymerase II-specific	224	19	3.78228e-06	0.0225999
MF	DNA-binding transcription activator activity, RNA polymerase II-specific	390	26.5	3.87914e-06	0.0225999

## Sheet: MTG_enriched_GO_terms
ONTOLOGY	TERM	N	DE	P.DE	FDR
BP	negative regulation of transcription by RNA polymerase II	707	135.5	9.91791e-09	2.16681e-05
CC	nucleosome	97	24.5	3.65068e-10	1.06344e-06
CC	nuclear nucleosome	38	10.5	1.5649e-05	0.0130244
MF	RNA polymerase II regulatory region sequence-specific DNA binding	162	40	7.70668e-06	0.00792338
MF	RNA polymerase II proximal promoter sequence-specific DNA binding	379	74.5	2.75545e-05	0.0200666
MF	DNA-binding transcription factor activity, RNA polymerase II-specific	1537	311.833	2.49815e-30	4.36627e-26
MF	DNA-binding transcription repressor activity, RNA polymerase II-specific	224	50	1.83921e-05	0.0146117
MF	DNA-binding transcription activator activity, RNA polymerase II-specific	390	104.5	8.54121e-16	4.97611e-12
BP	noradrenergic neuron differentiation	5	5	1.35021e-05	0.0117995
MF	DNA binding	1329	178.667	3.83793e-05	0.0268317
MF	DNA-binding transcription factor activity	480	103.833	4.54967e-10	1.13599e-06
CC	transcription factor complex	145	38.5	2.01053e-06	0.00319455
BP	nucleosome assembly	101	20.5	7.22191e-06	0.00788904
BP	DNA replication-dependent nucleosome assembly	32	9.5	4.34615e-05	0.0292162
BP	regulation of transcription, DNA-templated	420	72	7.26853e-05	0.0438067
BP	homophilic cell adhesion via plasma membrane adhesion molecules	129	44.2724	1.00439e-12	3.51095e-09
BP	G protein-coupled receptor signaling pathway	868	101.5	6.68069e-05	0.0417018
BP	female pregnancy	86	22	1.22862e-05	0.011302
MF	transcription factor binding	264	60.5	2.30292e-06	0.00335421
BP	anterior/posterior pattern specification	62	21	1.06363e-05	0.0103278
BP	proximal/distal pattern formation	24	14	2.63518e-07	0.000511752
BP	regulation of signaling receptor activity	439	59	2.4103e-05	0.0183162
BP	neuron differentiation	87	27	1.29278e-06	0.00225951
BP	telomere organization	27	8.5	5.84611e-05	0.0378438
BP	embryonic digit morphogenesis	56	19	8.02418e-05	0.0467489
MF	sequence-specific DNA binding	297	85	2.74926e-17	2.40258e-13
BP	positive regulation of transcription by RNA polymerase II	975	197	2.10508e-15	9.19813e-12
MF	protein heterodimerization activity	497	83.5	6.53478e-06	0.00761432
BP	embryonic skeletal system morphogenesis	34	15	5.38028e-06	0.00671689
BP	dopaminergic neuron differentiation	19	11	4.2082e-06	0.00565776
